# Supplementary material for: Comparative Transcriptome, Metabolome, and Ionome Analysis of Two Contrasting Common Bean Genotypes in Saline Conditions
Source: Front Plant Sci. 2020 Dec 10;11:599501. doi: 10.3389/fpls.2020.599501 (PMC7758407; doi:10.3389/fpls.2020.599501)
Supplement: Supplementary file 5 [file Table_1.xlsx]

## Sheet: IL
GO Information
No	GO Term	Onto	Number	Description		Z-score	Mean	FDRnbsp;
1	GO:0015979	P	14	photosynthesis		3.3	2.4	0.0083
2	GO:0045087	P	17	innate immune response		-2.8	-2.5	0.032
3	GO:0006955	P	17	immune response		-2.8	-2.5	0.032
4	GO:0002376	P	17	immune system process		-2.8	-2.5	0.032
5	GO:0044036	P	14	cell wall macromolecule metabolic process		-3.4	-3.2	0.0068
6	GO:0016998	P	14	cell wall macromolecule catabolic process		-3.4	-3.2	0.0068
7	GO:0012501	P	43	programmed cell death		-3.6	-2.1	0.0028
8	GO:0006915	P	43	apoptosis		-3.6	-2.1	0.0028
9	GO:0016265	P	44	death		-3.7	-2.1	0.0022
10	GO:0008219	P	44	cell death		-3.7	-2.1	0.0022
11	GO:0006952	P	40	defense response		-3.8	-2.2	0.0022
12	GO:0019538	P	318	protein metabolic process		-3.9	-1	0.0016
13	GO:0043170	P	554	macromolecule metabolic process		-3.9	-0.88	0.0014
14	GO:0044260	P	484	cellular macromolecule metabolic process		-3.9	-0.92	0.0014
15	GO:0044267	P	263	cellular protein metabolic process		-4.5	-1.2	0.00014
16	GO:0006796	P	218	phosphate metabolic process		-5.8	-1.6	1.9e-07
17	GO:0006793	P	218	phosphorus metabolic process		-5.8	-1.6	1.9e-07
18	GO:0016310	P	214	phosphorylation		-5.8	-1.6	1.9e-07
19	GO:0043412	P	233	macromolecule modification		-5.8	-1.6	1.9e-07
20	GO:0006468	P	212	protein amino acid phosphorylation		-5.9	-1.6	1.9e-07
21	GO:0006464	P	229	protein modification process		-5.9	-1.6	1.9e-07
22	GO:0043687	P	224	post-translational protein modification		-6.1	-1.6	1.9e-07
23	GO:0004857	F	12	enzyme inhibitor activity		3.6	3	0.0023
24	GO:0030234	F	19	enzyme regulator activity		3.5	2.2	0.0039
25	GO:0030599	F	10	pectinesterase activity		3	2.6	0.017
26	GO:0004888	F	22	transmembrane receptor activity		-3.1	-2.4	0.012
27	GO:0004872	F	22	receptor activity		-3.1	-2.4	0.012
28	GO:0016740	F	405	transferase activity		-3.4	-0.89	0.0039
29	GO:0005488	F	1012	binding		-3.8	-0.73	0.00098
30	GO:0017076	F	376	purine nucleotide binding		-4.4	-1.1	0.00011
31	GO:0000166	F	392	nucleotide binding		-4.5	-1.1	6.1e-05
32	GO:0043531	F	40	ADP binding		-4.6	-2.7	3.5e-05
33	GO:0030554	F	358	adenyl nucleotide binding		-4.7	-1.1	2.7e-05
34	GO:0001883	F	358	purine nucleoside binding		-4.7	-1.1	2.7e-05
35	GO:0001882	F	358	nucleoside binding		-4.7	-1.1	2.7e-05
36	GO:0032555	F	340	purine ribonucleotide binding		-5.1	-1.2	5.4e-06
37	GO:0032553	F	340	ribonucleotide binding		-5.1	-1.2	5.4e-06
38	GO:0016772	F	232	transferase activity, transferring phosphorus-containing groups		-5.5	-1.5	7e-07
39	GO:0032559	F	324	adenyl ribonucleotide binding		-5.5	-1.3	7e-07
40	GO:0005524	F	324	ATP binding		-5.5	-1.3	7e-07
41	GO:0016773	F	221	phosphotransferase activity, alcohol group as acceptor		-5.6	-1.5	7e-07
42	GO:0016301	F	221	kinase activity		-5.6	-1.5	7e-07
43	GO:0004672	F	214	protein kinase activity		-5.8	-1.6	7e-07
44	GO:0043229	C	110	intracellular organelle		4.6	1	5.6e-05
45	GO:0043226	C	110	organelle		4.6	1	5.6e-05
46	GO:0044424	C	144	intracellular part		4.2	0.77	0.00022
47	GO:0043231	C	82	intracellular membrane-bounded organelle		4	1.1	0.00029
48	GO:0043227	C	82	membrane-bounded organelle		4	1.1	0.00029
49	GO:0005634	C	63	nucleus		3.9	1.2	0.00038
50	GO:0005622	C	180	intracellular		3	0.36	0.011
51	GO:0009579	C	10	thylakoid		2.8	2.5	0.016

## Sheet: IR
GO Information
No	GO Term	Onto	Number	Description		Z-score	Mean	FDRnbsp;
1	GO:0032501	P	15	multicellular organismal process		2	1.8	0.041
13	GO:0009309	P	24	amine biosynthetic process		-2	-0.41	0.046
14	GO:0044271	P	27	cellular nitrogen compound biosynthetic process		-2.1	-0.38	0.04
15	GO:0034641	P	43	cellular nitrogen compound metabolic process		-2.2	-0.24	0.027
16	GO:0044282	P	16	small molecule catabolic process		-2.4	-0.9	0.014
17	GO:0044265	P	15	cellular macromolecule catabolic process		-2.6	-1	0.0099
18	GO:0006066	P	21	alcohol metabolic process		-2.6	-0.8	0.0092
19	GO:0044248	P	27	cellular catabolic process		-2.7	-0.66	0.008
20	GO:0046164	P	11	alcohol catabolic process		-2.7	-1.4	0.007
21	GO:0044275	P	11	cellular carbohydrate catabolic process		-2.7	-1.4	0.007
22	GO:0016747	F	30	transferase activity, transferring acyl groups other than amino-acyl groups		2.7	1.7	0.0076
23	GO:0016746	F	30	transferase activity, transferring acyl groups		2.7	1.7	0.0076
24	GO:0008762	F	12	UDP-N-acetylmuramate dehydrogenase activity		1.9	1.9	0.049
25	GO:0016758	F	42	transferase activity, transferring hexosyl groups		1.8	1.2	0.079
26	GO:0004091	F	20	carboxylesterase activity		-2	-0.49	0.049
27	GO:0008270	F	33	zinc ion binding		-2	-0.29	0.041
28	GO:0042578	F	13	phosphoric ester hydrolase activity		-2	-0.79	0.041
29	GO:0043531	F	21	ADP binding		-2.1	-0.52	0.038
30	GO:0070035	F	11	purine NTP-dependent helicase activity		-2.1	-0.99	0.032
31	GO:0008026	F	11	ATP-dependent helicase activity		-2.1	-0.99	0.032
32	GO:0004386	F	16	helicase activity		-2.4	-0.87	0.017
33	GO:0016298	F	10	lipase activity		-2.6	-1.4	0.0093
34	GO:0016788	F	52	hydrolase activity, acting on ester bonds		-2.6	-0.3	0.0091
35	GO:0008324	F	22	cation transmembrane transporter activity		-2.9	-0.93	0.0035
36	GO:0046873	F	13	metal ion transmembrane transporter activity		-3	-1.4	0.0031
37	GO:0022891	F	40	substrate-specific transmembrane transporter activity		-3.2	-0.64	0.0015
38	GO:0022892	F	41	substrate-specific transporter activity		-3.3	-0.66	0.0011
39	GO:0015075	F	35	ion transmembrane transporter activity		-3.3	-0.78	0.00086
40	GO:0005737	C	39	cytoplasm		-2	-0.19	0.049

## Sheet: TL
GO Information
No	GO Term	Onto	Number	Description		Z-score	Mean	FDRnbsp;
1	GO:0032501	P	10	multicellular organismal process		3.2	3.4	0.016
2	GO:0080090	P	139	regulation of primary metabolic process		3.1	0.43	0.016
3	GO:0031326	P	139	regulation of cellular biosynthetic process		3.1	0.43	0.016
4	GO:0010556	P	139	regulation of macromolecule biosynthetic process		3.1	0.43	0.016
5	GO:0009889	P	139	regulation of biosynthetic process		3.1	0.43	0.016
6	GO:0031323	P	143	regulation of cellular metabolic process		3.1	0.41	0.016
7	GO:0051252	P	138	regulation of RNA metabolic process		3.1	0.42	0.016
8	GO:0051171	P	138	regulation of nitrogen compound metabolic process		3.1	0.42	0.016
9	GO:0045449	P	138	regulation of transcription		3.1	0.42	0.016
10	GO:0019219	P	138	regulation of nucleobase, nucleoside, nucleotide and nucleic acid metabolic process		3.1	0.42	0.016
11	GO:0006355	P	138	regulation of transcription, DNA-dependent		3.1	0.42	0.016
12	GO:0060255	P	140	regulation of macromolecule metabolic process		3.1	0.41	0.016
13	GO:0010468	P	140	regulation of gene expression		3.1	0.41	0.016
14	GO:0019222	P	144	regulation of metabolic process		3.1	0.39	0.016
15	GO:0032774	P	141	RNA biosynthetic process		3	0.4	0.016
16	GO:0006351	P	141	transcription, DNA-dependent		3	0.4	0.016
17	GO:0006350	P	141	transcription		3	0.4	0.016
18	GO:0050794	P	182	regulation of cellular process		2.8	0.2	0.034
19	GO:0050789	P	186	regulation of biological process		2.7	0.16	0.048
20	GO:0044264	P	22	cellular polysaccharide metabolic process		-2.7	-2.9	0.041
21	GO:0044042	P	14	glucan metabolic process		-3.4	-4.1	0.016
22	GO:0005976	P	30	polysaccharide metabolic process		-3.4	-3.1	0.016
23	GO:0006073	P	13	cellular glucan metabolic process		-3.5	-4.3	0.016
24	GO:0006091	P	31	generation of precursor metabolites and energy		-4.6	-3.9	0.00015
25	GO:0019684	P	23	photosynthesis, light reaction		-5.2	-4.8	1.3e-05
26	GO:0009765	P	21	photosynthesis, light harvesting		-5.2	-5.1	1.3e-05
27	GO:0015979	P	54	photosynthesis		-5.6	-3.6	2.8e-06
28	GO:0016747	F	32	transferase activity, transferring acyl groups other than amino-acyl groups		3.9	2.1	0.004
29	GO:0016746	F	36	transferase activity, transferring acyl groups		3.6	1.7	0.0088
30	GO:0030554	F	270	adenyl nucleotide binding		2.9	0.078	0.035
31	GO:0001883	F	270	purine nucleoside binding		2.9	0.078	0.035
32	GO:0032559	F	246	adenyl ribonucleotide binding		2.9	0.11	0.035
33	GO:0005524	F	246	ATP binding		2.9	0.11	0.035
34	GO:0001882	F	271	nucleoside binding		2.8	0.067	0.035
35	GO:0043565	F	48	sequence-specific DNA binding		2.8	0.97	0.035
36	GO:0000166	F	308	nucleotide binding		2.8	0.013	0.035
37	GO:0017076	F	287	purine nucleotide binding		2.8	0.03	0.035
38	GO:0032555	F	263	purine ribonucleotide binding		2.7	0.053	0.035
39	GO:0032553	F	263	ribonucleotide binding		2.7	0.053	0.035
40	GO:0004252	F	13	serine-type endopeptidase activity		-2.5	-3.4	0.047
41	GO:0043169	F	188	cation binding		-2.6	-1.3	0.046
42	GO:0043167	F	188	ion binding		-2.6	-1.3	0.046
43	GO:0008194	F	12	UDP-glycosyltransferase activity		-2.6	-3.6	0.043
44	GO:0016684	F	12	oxidoreductase activity, acting on peroxide as acceptor		-2.6	-3.6	0.043
45	GO:0004601	F	12	peroxidase activity		-2.6	-3.6	0.043
46	GO:0070011	F	51	peptidase activity, acting on L-amino acid peptides		-2.7	-2.1	0.043
47	GO:0017171	F	25	serine hydrolase activity		-2.8	-2.8	0.035
48	GO:0008236	F	25	serine-type peptidase activity		-2.8	-2.8	0.035
49	GO:0000287	F	16	magnesium ion binding		-2.8	-3.3	0.035
50	GO:0016835	F	18	carbon-oxygen lyase activity		-3.1	-3.4	0.027
51	GO:0016701	F	12	oxidoreductase activity, acting on single donors with incorporation of molecular oxygen		-3.1	-4.1	0.027
52	GO:0016838	F	12	carbon-oxygen lyase activity, acting on phosphates		-3.3	-4.3	0.016
53	GO:0010333	F	12	terpene synthase activity		-3.3	-4.3	0.016
54	GO:0051213	F	10	dioxygenase activity		-3.5	-5	0.0088
55	GO:0016702	F	10	oxidoreductase activity, acting on single donors with incorporation of molecular oxygen, incorporation of two atoms of oxygen		-3.5	-5	0.0088
56	GO:0004857	F	21	enzyme inhibitor activity		-5.5	-5.3	2.6e-06
57	GO:0030234	F	26	enzyme regulator activity		-6	-5.2	2.8e-07

## Sheet: TR
GO Information
No	GO Term	Onto	Number	Description		Z-score	Mean	FDRnbsp;
1	GO:0032501	P	10	multicellular organismal process		2.6	2.3	0.0081
7	GO:0006950	P	31	response to stress		-2.1	-1.3	0.033
8	GO:0050896	P	36	response to stimulus		-2.5	-1.4	0.014
9	GO:0006979	P	16	response to oxidative stress		-2.8	-2.3	0.005
10	GO:0042221	P	22	response to chemical stimulus		-2.9	-2.1	0.0033
11	GO:0003677	F	74	DNA binding		2	0.49	0.048
18	GO:0060089	F	11	molecular transducer activity		-2.1	-2.1	0.035
19	GO:0004871	F	11	signal transducer activity		-2.1	-2.1	0.035
20	GO:0016209	F	18	antioxidant activity		-2.6	-2	0.01
21	GO:0016684	F	16	oxidoreductase activity, acting on peroxide as acceptor		-2.8	-2.3	0.005
22	GO:0004601	F	16	peroxidase activity		-2.8	-2.3	0.005
23	GO:0043231	C	18	intracellular membrane-bounded organelle		2.3	1.4	0.024
24	GO:0043227	C	19	membrane-bounded organelle		2.1	1.2	0.038
