# Supplementary material for: Comparative Transcriptome, Metabolome, and Ionome Analysis of Two Contrasting Common Bean Genotypes in Saline Conditions
Source: Front Plant Sci. 2020 Dec 10;11:599501. doi: 10.3389/fpls.2020.599501 (PMC7758407; doi:10.3389/fpls.2020.599501)
Supplement: Supplementary file 6 [file Table_2.xlsx]

## Sheet: IL
Up		Down
Enrichment FDR	Functional Category	Enrichment FDR	Functional Category
9.8e-10	Biosynthesis of secondary metabolites	4.8e-11	Plant-pathogen interaction				*Main groups are highlighted in yellow and not displayed in the graph
2.5e-07	Metabolic pathways	1.2e-09	MAPK signaling pathway
0.00058	Carbon fixation in photosynthetic organisms	0.0031	Phenylpropanoid biosynthesis
0.00058	Protein processing in endoplasmic reticulum	0.018	Plant hormone signal transduction
0.00099	Photosynthesis	0.051	Circadian rhythm
0.0033	Starch and sucrose metabolism
0.0044	Porphyrin and chlorophyll metabolism
0.0044	Carotenoid biosynthesis
0.0045	Cutin, suberine and wax biosynthesis
0.0061	Carbon metabolism
0.0082	Glyoxylate and dicarboxylate metabolism
*Main groups are highlighted in yellow and not displayed in the graph

## Sheet: TL
Up		Down
Enrichment FDR	Functional Category	Enrichment FDR	Functional Category
1e-05	Beta-Alanine metabolism	1.1e-16	Photosynthesis				*Main groups are highlighted in yellow and not displayed in the graph
0.00018	Cutin, suberine and wax biosynthesis	3.7e-16	Metabolic pathways
0.00022	Valine, leucine and isoleucine degradation	1.9e-13	Photosynthesis
0.00038	Fatty acid degradation	6.1e-13	Biosynthesis of secondary metabolites
0.0034	Protein processing in endoplasmic reticulum	5.7e-07	Ribosome biogenesis in eukaryotes
0.021	Galactose metabolism	0.0005	DNA replication
0.021	Alpha-Linolenic acid metabolism	0.00067	Carbon fixation in photosynthetic organisms
0.021	Metabolic pathways	0.0042	Carbon metabolism
0.024	Isoquinoline alkaloid biosynthesis	0.0063	Starch and sucrose metabolism
0.026	Tyrosine metabolism	0.0098	Steroid biosynthesis
0.026	Biosynthesis of secondary metabolites	0.0099	Porphyrin and chlorophyll metabolism
0.026	Peroxisome	0.01	Terpenoid backbone biosynthesis
0.027	Carotenoid biosynthesis	0.012	Glyoxylate and dicarboxylate metabolism
0.027	Plant hormone signal transduction	0.015	Biosynthesis of amino acids
0.03	Tropane, piperidine and pyridine alkaloid biosynthesis	0.017	Glycine, serine and threonine metabolism
0.032	Arginine and proline metabolism	0.021	Sulfur metabolism
0.032	Fatty acid metabolism	0.032	Glutathione metabolism
0.053	Arginine biosynthesis	0.049	Thiamine metabolism
0.053	Phenylalanine metabolism	0.05	Alpha-Linolenic acid metabolism
		0.052	Nitrogen metabolism
		0.054	Cysteine and methionine metabolism

## Sheet: IR
Up		Down
Enrichment FDR	Functional Category	Enrichment FDR	Functional Category
2.4e-06	Galactose metabolism	0.00019	Phenylpropanoid biosynthesis				*Main groups are highlighted in yellow and not displayed in the graph
3.2e-06	Metabolic pathways	0.00019	Metabolic pathways
0.0003	Biosynthesis of secondary metabolites	0.00049	Biosynthesis of secondary metabolites
0.0016	Phenylpropanoid biosynthesis	0.0005	Phenylalanine metabolism
0.023	Photosynthesis	0.0058	Biosynthesis of amino acids
0.023	Tryptophan metabolism	0.0067	Nitrogen metabolism
0.023	Starch and sucrose metabolism	0.0067	Ribosome biogenesis in eukaryotes
0.023	MAPK signaling pathway	0.051	Cysteine and methionine metabolism
0.025	Carotenoid biosynthesis
0.029	Diterpenoid biosynthesis
0.032	Protein processing in endoplasmic reticulum
0.035	Amino sugar and nucleotide sugar metabolism
0.045	Monoterpenoid biosynthesis
0.049	Plant hormone signal transduction
0.053	Fatty acid degradation

## Sheet: TR
Up		Down
Enrichment FDR	Functional Category	Enrichment FDR	Functional Category
0.00046	MAPK signaling pathway	4.2e-08	Phenylpropanoid biosynthesis				*Main groups are highlighted in yellow and not displayed in the graph
0.0032	Galactose metabolism	8.3e-07	Metabolic pathways
0.0034	Phenylpropanoid biosynthesis	8.7e-06	Photosynthesis
0.0042	Plant hormone signal transduction	0.0003	Biosynthesis of secondary metabolites
0.01	Biosynthesis of secondary metabolites	0.0022	Circadian rhythm
0.029	Starch and sucrose metabolism	0.0084	Nitrogen metabolism
0.031	Alanine, aspartate and glutamate metabolism
0.041	Metabolic pathways
