# Supplementary material for: Comparative Transcriptome, Metabolome, and Ionome Analysis of Two Contrasting Common Bean Genotypes in Saline Conditions
Source: Front Plant Sci. 2020 Dec 10;11:599501. doi: 10.3389/fpls.2020.599501 (PMC7758407; doi:10.3389/fpls.2020.599501)
Supplement: Supplementary file 7 [file Table_3.xlsx]

## Sheet: Photosynthesis
ID	IL	TL	Annotation
Phvul.003G211100	1.28488	-1.89311	ATP Synthase - delta
Phvul.006G149700	0	-1.8345	ATP synthase - gamma
Phvul.002G108000	0	-1.31352	FNR	Photosystem I
Phvul.003G263200	0	-1.48791	FNR
Phvul.002G140800	0	-4.86381	PsaK
Phvul.009G216400	0	-2.79794	PsaK
Phvul.008G054400	0	-2.57647	PsaL
Phvul.007G055900	0	-2.63256	PsaD
Phvul.007G155500	0	-2.53723	PsaE
Phvul.008G133700	0	-2.26931	PsaE
Phvul.002G269400	0	-2.61429	PsaN
Phvul.011G096400	0	-3.37561	PsaO
Phvul.005G004000	0	-3.97606	PsaG
Phvul.010G148800	0	-2.5244	PsaH
Phvul.003G045300	0	-2.13751	PsbQ	Photosystem II
Phvul.005G090800	1.78242	0	PsbQ
Phvul.010G052300	0	-3.99196	PsbQ
Phvul.001G257100	2.75721	0	PsbY
Phvul.009G125100	0	-2.12359	PsbS
Phvul.005G105900	2.32729	-3.09886	Psb27
Phvul.001G165200	6.61663	0	Psb28
Phvul.007G153500	2.64388	0	Psb28
Phvul.002G024000	0	-1.99983	PsbO
Phvul.003G249800	0	-2.66251	PsbO
Phvul.008G015100	1.30777	-1.62177	PsbP
Phvul.008G196500	0	-1.60982	PsbP
Phvul.001G157100	0	-1.56688	PsbW
Phvul.007G177300	0	-1.77626	PsbW
Phvul.009G020300	1.57588	-2.48968	PetE	Photosynthetic e- transport
Phvul.002G045400	1.35246	0	PetF
Phvul.006G216600	1.71311	-1.78306	PetF
Phvul.006G216700	0	-4.05031	PetF
Phvul.006G216800	3.79309	-1.82462	PetF
Phvul.002G108000	0	-1.31352	PetH
Phvul.003G263200	0	-1.48791	PetH
Phvul.004G071500	0	-3.85591	Lhca1	Light-harvesting chlorophyll protein complex (LHC)
Phvul.009G225500	3.04937	0	Lhca2
Phvul.009G260200	0	-3.83914	Lhca2
Phvul.010G121400	0	-2.56598	Lhca2
Phvul.008G289700	0	-2.06478	Lhca3
Phvul.009G186500	0	-4.32737	Lhca4
Phvul.009G064900	2.30238	-3.03151	Lhca5
Phvul.002G154500	0	-9.8888	Lhcb1
Phvul.002G154700	0	-8.89104	Lhcb1
Phvul.002G196400	0	-3.46605	Lhcb1
Phvul.004G091600	0	-7.37464	Lhcb1
Phvul.004G092600	0	-6.53953	Lhcb1
Phvul.004G093000	0	-6.98368	Lhcb1
Phvul.004G093200	0	-7.04541	Lhcb1
Phvul.008G285100	0	-5.76952	Lhcb2
Phvul.005G085800	0	-6.27969	Lhcb3
Phvul.011G155700	0	-3.40438	Lhcb3
Phvul.001G242100	3.47379	0	Lhcb4
Phvul.010G002100	0	-3.70946	Lhcb4
Phvul.004G128200	0	-3.76225	Lhcb5
Phvul.007G113000	0	-5.27598	Lhcb5
Phvul.002G207500	1.74086	-3.92783	Lhcb6
Phvul.006G207300	0	-4.06977	Lhcb6

## Sheet: Primary Metabolism
ID	IL	TL	IR	TR	Pathway
Phvul.007G011400	3.32795	3.16377	3.2258	0	2-Oxogluterate -> Succinate		Carbon Metabolism
Phvul.003G209200	1.57267	2.54018	0	0	Acetyl-CoA <-> Malate		Amino Acid Metabolism
Phvul.002G105000	-1.27273	0	0	0	Citrate <-> 2-Oxogluterate		Beta-Alanine Metabolism
Phvul.004G011200	-1.46922	0	0	0	Citrate <-> 2-Oxogluterate		Carbohydrate Metabolism
Phvul.001G045700	0	0	0	1.64396	Fructose 6P -> PEP
Phvul.001G098100	1.22779	-2.44813	0	0	Fructose 6P -> PEP
Phvul.001G259000	0	0	-1.98974	0	Fructose 6P -> PEP
Phvul.005G050700	0	-2.00614	0	0	Fructose 6P -> PEP
Phvul.007G222900	0	0	-3.16214	0	Fructose 6P -> PEP
Phvul.008G282000	1.74774	-4.33652	0	0	Fructose 6P -> PEP
Phvul.009G006600	1.46457	-2.03716	0	0	Fructose 6P -> PEP
Phvul.011G039100	1.84256	-2.47207	0	0	Fructose 6P -> PEP
Phvul.007G006600	0	-1.67252	0	0	Fructose 6P -> Therose
Phvul.002G308400	0	0	1.70201	0	Glucose -> Fructose 6P
Phvul.008G180200	0	-2.00545	-1.02191	0	Glucose -> Fructose 6P
Phvul.001G001000	-1.19842	0	0	0	Glycolate -> Malate
Phvul.005G051800	0	-1.70615	0	0	Glycolate -> Malate
Phvul.007G140600	1.2964	0	0	0	Oxaloacetate <-> Malate
Phvul.002G139200	0	2.60354	1.81351	0	Oxaloacetate -> PEP
Phvul.003G285900	0	0	0	1.46172	Oxaloacetate -> PEP
Phvul.005G066400	2.98003	0	-2.85262	0	PEP -> Oxaloacetate
Phvul.005G095300	1.18155	0	0	0	PEP -> Oxaloacetate
Phvul.007G047600	-1.52802	0	0	0	PEP -> Pyruvate
Phvul.007G077700	1.19035	0	0	0	PEP -> Pyruvate
Phvul.007G110900	1.03416	0	0	0	PEP -> Pyruvate
Phvul.010G119600	1.11167	0	0	0	Pyruvate -> Acetyl-CoA
Phvul.003G118800	1.05603	0	0	0	Pyruvate -> Acetyl-CoA / 2-Oxogluterate -> Succinate
Phvul.009G254900	1.36965	0	0	0	Pyruvate -> Acetyl-CoA / 2-Oxogluterate -> Succinate
Phvul.002G309600	-2.16498	0	0	0	Pyruvate <-> Malate
Phvul.005G166400	1.95642	0	0	0	Pyruvate <-> Malate
Phvul.010G094700	0	-1.74301	0	0	Pyruvate <-> Malate
Phvul.003G098200	0	0	1.67994	0	Pyruvate -> PEP
Phvul.005G158300	1.31219	0	0	0	Succinyl-CoA -> GABA
Phvul.006G029100	0	0	3.35734	1.81594	Glycolate - Serine
Phvul.001G252200	0	-1.48824	0	0	Asparagine
Phvul.006G069300	2.09407	0	1.91903	2.88076	Asparagine
Phvul.008G259900	0	0	-2.94756	0	Asparagine
Phvul.001G076400	1.15887	2.45183	0	0	Glutamate
Phvul.009G106800	0	2.16915	0	0	Glutamate (via 2-Oxoglutarate) / Aspartate (via Oxaloacetate)
Phvul.010G067200	0	0	0	3.83613	Glutamate (via 2-Oxoglutarate) / Aspartate (via Oxaloacetate)
Phvul.004G148300	0	1.57337	1.07008	0	Glutamine
Phvul.006G155800	0	-1.69367	0	0	Glutamine
Phvul.008G237500	8.29247	0	3.11067	0	Glutamine
Phvul.002G248000	1.2158	0	0	0	Isoleucine
Phvul.006G152700	1.12318	0	0	0	Isoleucine
Phvul.009G166100	3.56579	-3.00825	0	0	Isoleucine
Phvul.003G001200	1.66526	0	0	0	Proline
Phvul.007G040600	0	0	-1.40799	0	Serine
Phvul.004G070100	0	-2.18415	0	0	Threonine (via Aspartate)
Phvul.011G012000	0	-1.54656	0	0	Threonine (via Aspartate)
Phvul.001G266600	0	2.23946	-1.2367	0	Threonine (via Serine/Glycine)
Phvul.003G286600	0	-1.42394	0	0	Threonine (via Serine/Glycine)
Phvul.006G105400	0	-3.01171	0	-1.67698	Threonine (via Serine/Glycine)
Phvul.007G014800	-1.45338	-1.5092	0	0	Tryptophan
Phvul.009G075100	0	3.345	1.60044	0	Valine/Isoleucine
Phvul.002G186000	-9.29414	0	0	0	Aspartate -> Beta-Alanine
Phvul.004G144500	0	-2.10147	0	0	Aspartate -> Beta-Alanine
Phvul.006G087600	-1.9112	-2.22884	0	0	Aspartate -> Beta-Alanine
Phvul.006G146200	-1.26496	-1.40586	0	0	Malonate -> Acetyl-CoA
Phvul.001G209600	2.32906	3.08146	5.04623	3.98588	Sucrose <-> Fructose
Phvul.003G127500	0	-1.93613	0	0	Sucrose <-> Fructose
Phvul.009G223800	0	2.06203	-1.8258	0	Sucrose <-> Fructose
Phvul.001G191600	0	0	6.11895	8.33327	Sucrose -> Fructose/Glucose
Phvul.002G061200	0	0	-3.21231	-4.37087	Sucrose -> Fructose/Glucose

## Sheet:  Transporters
ID	IL	TL	IR	TR	Annotation
Phvul.008G231614	0	6.33331	0	0	Ca2+ activated outward rectifying K+ channel 6
Phvul.001G105400	-2.15179	0	0	0	Ca+2 exchanger 7
Phvul.002G011400	-1.49339	0	0	0	Ca+2-TRANSPORTING ATPASE 2, PLASMA MEMBRANE-TYPE-RELATED
Phvul.004G106900	-1.49728	0	1.09403	0	Cu+2 TRANSPORT FAMILY PROTEIN-RELATED
Phvul.004G107001	-1.6903	-2.33344	0	0	Cu+2 TRANSPORT FAMILY PROTEIN-RELATED
Phvul.004G107100	-2.82021	0	0	0	Cu+2 TRANSPORT FAMILY PROTEIN-RELATED
Phvul.007G075000	-3.06359	0	0	0	Cu+2 TRANSPORT FAMILY PROTEIN-RELATED
Phvul.004G158700	0	3.15418	0	0	Cu+2 transport protein family
Phvul.007G070001	1.56176	0	-1.52581	0	Cu+2 transport protein family
Phvul.008G282300	-5.20702	0	0	0	Cu+2 transport protein family
Phvul.004G116400	0	0	1.10791	0	Cu+2 transport protein family
Phvul.008G282200	0	-3.13468	0	0	Cu+2 transport protein family
Phvul.011G060400	0	0	-1.92993	0	Ctr Cu+2 transporter family
Phvul.011G060500	0	-1.69768	-2.28896	0	Ctr Cu+2 transporter family
Phvul.010G095600	-1.58476	0	0	0	K+ efflux antiporter 2
Phvul.002G216200	1.48715	0	0	0	K+ efflux antiporter 3
*Phvul.003G160800	0	0	-1.76465	-1.00074	K+ transporter 1
Phvul.009G047300	0	-3.73161	0	0	K+ uptake permease 5
Phvul.002G072300	2.07948	0	0	0	K+ uptake permease 6
Phvul.002G331700	0	0	1.48439	0	K+ uptake permease 6
Phvul.001G246500	0	11.1513	0	0	Predicted K+/H+ - antiporter
*Phvul.008G238100	0	0	-1.94287	-2.57863	K+ CHANNEL GORK-RELATED
Phvul.006G164300	0	-5.40438	0	0	K+ channel in Arabidopsis thaliana 1
*Phvul.011G181800	-2.51495	0	0	0	K+ channel in Arabidopsis thaliana 1
Phvul.005G040750	-3.22256	0	0	0	K+ CHANNEL TETRAMERIZATION DOMAIN-CONTAINING
Phvul.002G185300	0	2.43723	0	-4.23788	K+ transporter 1
Phvul.008G152200	0	-2.87751	-1.49872	-1.58132	K+ transporter family protein
Phvul.006G097100	0	0	-2.31742	0	Na+/ H+ exchanger 2
Phvul.001G105500	0	1.73224	0	0	Na+/Ca+2 exchanger family protein
Phvul.002G127200	-1.74284	0	0	0	solute:Na+ symporters;urea transmembrane transporter
Phvul.003G089800	0	1.96643	1.50428	0	Na+/H+ antiporter 6
Phvul.006G134033	0	1.74122	0	0	Na+/H+ antiporter 6
Phvul.006G204300	2.02633	0	0	0	divalent anion:Na+ symporter, DASS family
Phvul.003G042200	0	1.30994	0	0	Mg+2 transporter 3
Phvul.008G034033	0	1.95111	0	0	Mg+2 transporter 4
Phvul.007G090901	-6.13589	0	0	0	Mg+2 transporter 7
Phvul.003G240100	0	0	-1.06376	0	Cd+2/Zn+2-ATPase
Phvul.003G021300	0	0	-2.9468	0	Zn+2 transporter
Phvul.006G001000	-3.6415	0	0	0	Zn+2 transporter 1 precursor
Phvul.002G099700	0	0	-1.35867	0	Zn+2 transporter 10 precursor
Phvul.002G100001	0	0	-1.15654	0	Zn+2 transporter 10 precursor
Phvul.003G262400	0	0	-6.39815	0	Zn+2 transporter 10 precursor
Phvul.006G055800	-1.91305	-2.9677	0	0	Zn+2 transporter 11 precursor
Phvul.L007443	0	0	3.42183	1.70318	Zn+2 transporter 11 precursor
Phvul.001G035800	0	0	-1.07786	0	Zn+2 transporter 4 precursor
*Phvul.009G240000	-1.44468	0	-1.69029	0	Zn+2-exporting ATPase
*Both homology and KEGG annotation

## Sheet: Others
ID	IL	TL
Phvul.004G064800	1.71319	-1.83877	Rubisco	Photorespiration
Phvul.004G073400	2.30239	-2.27397	Rubisco		*Total 9 genes annotated as Rubisco in the genome
Phvul.004G073450	2.7959	0	Rubisco
ID	IR	TR
Phvul.003G126300	1.043	0	lysine-ketoglutarate reductase/saccharopine dehydrogenase bifunctional enzyme	Lysine catabolism
Phvul.009G226700	1.4834	0	aldehyde dehydrogenase 7B4
ID	IL	TL
Phvul.001G209400	3.54595	-9.83796	Pectinesterase/pectinesterase inhibitor 39-related	Pectin methylesterase family
Phvul.002G048500	4.02725	-8.45245	Methylesterase PCR A
Phvul.002G048700	-1.75621	-3.81067	Methylesterase PCR A
Phvul.003G116900	7.89425	0	Plant invertase/pectin methylesterase inhibitor (PMEI)
Phvul.003G117200	2.80129	3.34041	Cell wall / vacuolar inhibitor of fructosidase 1
Phvul.003G126500	3.0787	0	Pectinesterase/pectinesterase inhibitor 32-related
Phvul.004G175200	2.54684	0	Pectinesterase 53-related
Phvul.006G130500	7.09522	0	Plant invertase/pectin methylesterase inhibitor superfamily
Phvul.009G148900	2.24401	0	Pectinesterase/pectinesterase inhibitor 51-related
Phvul.011G005300	-5.06027	-12.9019	Plant invertase/pectin methylesterase inhibitor superfamily
