# Supplementary material for: Comparative Transcriptome, Metabolome, and Ionome Analysis of Two Contrasting Common Bean Genotypes in Saline Conditions
Source: Front Plant Sci. 2020 Dec 10;11:599501. doi: 10.3389/fpls.2020.599501 (PMC7758407; doi:10.3389/fpls.2020.599501)
Supplement: Supplementary file 8 [file Table_4.XLSX]

## Sheet: Leaf
ID	IL log2 FC	TL log2 FC	Annotation
Phvul.001G004900	-3.63062	0	Domain of unknown function
Phvul.001G021750	-3.49577	0	EF hand
Phvul.001G026700	-2.3874	0	Zinc finger protein AZF3-related
Phvul.001G048600	-3.67466	0	Protein kinase domain
Phvul.001G126700	-3.40774	0	Calcium-binding protein CML24-related
Phvul.001G155150	-5.06488	0	Cation transporting atpase, c-terminus
Phvul.001G155201	-5.50662	0	E1-E2 ATPase
Phvul.001G165200	6.61663	0	Photosystem II 13kda protein
Phvul.001G220100	-3.60393	0	Cathepsin B
Phvul.001G225000	-2.63835	0	Nicotianamine synthase
Phvul.001G242100	3.47379	0	Chlorophyll a-b binding protein CP29.3
Phvul.002G025600	3.38573	0	Quinate o-hydroxycinnamoyltransferase
Phvul.002G083600	4.0556	0	Pollen allergen
Phvul.002G122600	3.61591	0	Long-chain-alcohol oxidase FAO4a
Phvul.002G155300	3.51397	0	Heat stress transcription factor b-2b
Phvul.002G196200	-7.54913	0	LRR receptor-like serine/threonine-protein kinase FLS2
Phvul.002G235600	-2.84061	0	Amino acid transporter
Phvul.002G275000	-3.55739	0	NAC domain-containing protein 2
Phvul.002G285100	4.18083	0	11-beta-hydroxysteroid dehydrogenase
Phvul.002G285600	3.66547	0	Farnesylated protein 3-related
Phvul.002G292900	-2.62361	0	Copper transport protein ATOX1-related
Phvul.002G306200	-2.70767	0	Inositol oxygenase
Phvul.003G050600	6.26385	0	Protein eceriferum 26-related
Phvul.003G061900	6.6212	0	Angiotensin-converting enzyme 2
Phvul.003G101100	-3.46755	0	Nitrate, fromate, iron dehydrogenase
Phvul.003G140200	-3.3314	0	E1-E2 ATPase
Phvul.003G149500	-3.93195	0	Glutamate receptor 2.5-related
Phvul.003G151700	4.37203	0	EamA-like transporter family
Phvul.003G228000	-2.79156	0	Pollen allergen
Phvul.004G021000	-3.25124	0	Matrilysin
Phvul.004G029100	4.4666	0	Starch synthase
Phvul.004G102800	2.61673	0	S-type anion channel SLAH2-related
Phvul.004G111900	-4.29177	0	Solute carrier family 13 member
Phvul.005G078500	-3.77043	0	Protein kinase domain
Phvul.005G109000	-7.78348	0	Transferase family
Phvul.006G046000	7.46428	0	Small heat-shock protein HSP20 family
Phvul.006G098600	5.30079	0	(z)-3-hexen-1-ol acetyltransferase
Phvul.006G147800	-2.85908	0	WRKY DNA-binding domain
Phvul.006G197900	3.99557	0	Squalene monooxygenase
Phvul.007G050400	-4.0342	0	Salt stress response/antifungal
Phvul.007G062000	5.85833	0	Early light-induced protein 1
Phvul.007G087500	-5.15474	0	Leucine rich repeat n-terminal domain
Phvul.007G202800	4.79567	0	Protein of unknown function, DUF538
Phvul.007G215600	-2.58469	0	Alpha/beta-hydrolases superfamily protein
Phvul.007G260400	-4.24161	0	L-type lectin-domain containing receptor kinase S.5-related
Phvul.008G011500	-7.76797	0	Thioredoxin
Phvul.008G037300	-5.13578	0	Calmodulin
Phvul.008G069400	4.53662	0	SPX domain
Phvul.008G086800	-3.59631	0	Peroxidase / lactoperoxidase
Phvul.008G087000	2.40386	0	Protease inhibitor/seed storage/LTP family
Phvul.008G109200	-2.6698	0	Polygalacturonase / pectinase
Phvul.008G109600	-4.17423	0	Leucine rich repeat
Phvul.008G166000	5.63541	0	Flavonol synthase 3-related
Phvul.008G210100	4.40236	0	Beta-d-glucan exohydrolase-like protein-related
Phvul.008G220600	-4.40451	0	Abscisic acid receptor PYL5
Phvul.008G229500	3.49026	0	Proprotein convertase subtilisin/kexin
Phvul.008G237500	8.29247	0	Glutamine synthetase
Phvul.009G018100	5.22046	0	Zinc finger FYVE domain containing protein
Phvul.009G061500	-2.7827	0	Cytochrome p450 CYP2 subfamily
Phvul.009G068100	-3.48268	0	Protein kinase domain
Phvul.009G108300	-3.90085	0	Adenosylhomocysteine nucleosidase
Phvul.009G116500	-2.99006	0	Basic endochitinase b
Phvul.009G225500	3.04937	0	Chlorophyll a/b binding protein
Phvul.009G240666	-5.38585	0	Ankyrin repeats
Phvul.010G006400	2.83509	0	Tubulin
Phvul.010G012900	4.12802	0	Isoflavone 2'-hydroxylase
Phvul.010G065400	-3.08903	0	Abscisic acid receptor PYL4
Phvul.011G085300	-3.20167	0	Glucuronoxylan glucuronosyltransferase F8H-related
Phvul.011G107700	7.5552	0	Beta-amylase 5-related
Phvul.011G136600	4.28604	0	GMC oxidoreductase
Phvul.011G183766	3.12822	0	Pathogenesis-related protein bet v I family
Phvul.011G183832	3.29133	0	Pathogenesis-related protein bet v I family
Phvul.011G183900	3.45498	0	Pathogenesis-related protein bet v I family
Phvul.L005001	3.19741	0	Methionine-gamma-lyase
Phvul.L001658	4.42351	0	Plant protein of unknown function

## Sheet: Root
ID	IR log2 FC	TR log2 FC	Annotation
Phvul.001G019500	3.25364	0	Serine protease family S10 serine carboxypeptidase
Phvul.001G020200	1.73594	0	Ca2+-independent phospholipase A2
Phvul.001G077000	4.1062	0	Amino acid permease 1-related
Phvul.001G126400	-2.23598	0	Achaete-scute homolog 3
Phvul.001G130700	-4.01309	0	ATP-binding cassette transporter
Phvul.001G154200	1.69793	0	Sulfate transporter 3.1-related
Phvul.001G180500	6.24147	0	Uncharacterized nodulin-like protein
Phvul.001G194600	2.12918	0	Harpin-induced protein-like-related
Phvul.001G218600	2.39005	0	Chitinase-related
Phvul.001G243300	2.04987	0	Phosphatidylinositol phospholipase C, delta
Phvul.002G017800	-2.01222	0	Nicotinate phosphoribosyltransferase
Phvul.002G081400	-3.83263	0	CLAVATA3/ESR (CLE)-related protein 10-related
Phvul.002G110600	4.58509	0	CAMP-response element binding protein-related
Phvul.002G112600	2.64027	0	Thiosulfate sulfurtransferase / thiosulfate thiotransferase
Phvul.002G134900	-6.41036	0	CGI-141-related/lipase containing protein
Phvul.002G151300	-2.22438	0	ACR7-related
Phvul.002G160700	1.84018	0	Respiratory burst oxidase homolog protein F-related
Phvul.002G312600	3.6789	0	Dynein light chain
Phvul.002G318500	2.95738	0	Pectinesterase/pectinesterase inhibitor 6-related
Phvul.003G011800	2.78088	0	6-beta-hydroxyhyoscyamine epoxidase / hydroxyhyoscyamine dioxygenase
Phvul.003G021300	-2.9468	0	Cation efflux protein/ zinc transporter
Phvul.003G049100	-5.06248	0	Chitinase
Phvul.003G096700	7.21838	0	Late embryogenesis abundant 3 (lea3) family protein
Phvul.003G117100	3.809	0	Cell wall / vacuolar inhibitor of fructosidase 1-related
Phvul.003G151700	2.63104	0	EamA-like transporter family
Phvul.003G154800	3.64371	0	Heat shock 70 kda protein 5
Phvul.003G164000	3.94532	0	Protein NRT1/ PTR family 6.2
Phvul.003G209000	7.33012	0	EMB
Phvul.003G224800	3.6055	0	Expansin-like b1
Phvul.003G238600	-2.38201	0	Natural resistance-associated macrophage protein
Phvul.003G268700	2.21641	0	FI18644P1-related
Phvul.003G284000	-3.79954	0	MYB domain protein 9
Phvul.004G005400	3.32209	0	Alkane hydroxylase cyp96a15-related
Phvul.004G021200	5.24738	0	Cytochrome p450 CYP2 subfamily
Phvul.004G059200	-3.80708	0	Pectate lyase 11-related
Phvul.004G102700	-3.11319	0	Membrane-associated kinase regulator 6-related
Phvul.004G107700	1.79942	0	Heat shock protein 90
Phvul.004G110200	-2.16788	0	C2 domain
Phvul.004G122000	4.08992	0	Dehydration-responsive element-binding protein 1A-related
Phvul.004G129400	5.1339	0	22.0 kda heat shock protein
Phvul.004G158100	-11.3967	0	Legume lectin domain
Phvul.005G002600	3.83423	0	Sucrose-phosphate synthase 4-related
Phvul.005G007600	2.25879	0	Pectinesterase / pectin methylesterase
Phvul.005G060000	-3.89812	0	F3O9.29 protein-related
Phvul.005G061066	-3.63889	0	Feruloyl-CoA ortho-hydroxylase
Phvul.005G061132	-3.68461	0	Genomic dna, chromosome 3, p1 clone:mjm20
Phvul.005G065700	2.11156	0	Comitin
Phvul.005G130900	3.35496	0	Xyloglucan-specific endo-beta-1,4-glucanase / xyloglucanendohydrolase
Phvul.005G151000	-1.92547	0	Dienelactone hydrolase-like protein
Phvul.005G160800	-2.86917	0	Phosphoethanolamine/phosphocholine phosphatase
Phvul.005G162300	-4.55585	0	Leucine-rich repeat protein kinase-related
Phvul.005G162400	-2.84431	0	Leucine rich repeat
Phvul.005G171200	-2.71643	0	F18B13.4 protein
Phvul.005G176100	-2.80376	0	Lactoylglutathione lyase glyoxalase I
Phvul.005G184400	-2.73874	0	Pectinesterase
Phvul.006G077100	2.58527	0	Serine/threonine-protein kinase wnk4-related
Phvul.006G084400	2.97509	0	Salt stress response/antifungal
Phvul.006G148000	-3.03034	0	Mitogen-activated protein kinase kinase kinase 15-related
Phvul.006G153100	2.21688	0	Eukaryotic aspartyl protease family protein
Phvul.006G178300	-3.26894	0	N-hydroxycinnamoyl/benzoyltransferase, putative-related
Phvul.006G205400	2.17765	0	2-nitropropane dioxygenase-like protein
Phvul.007G011400	3.2258	0	Oxoglutarate dehydrogenase
Phvul.007G061000	3.63071	0	Ring zinc finger protein
Phvul.007G065100	3.612	0	Mads box protein
Phvul.007G084600	1.93601	0	Pollen proteins Ole e I like
Phvul.007G100900	2.28865	0	ABC transporter G family member 21
Phvul.007G103300	-2.38886	0	Predicted transporter ADD1
Phvul.007G106300	4.19985	0	Geraniol 8-hydroxylase
Phvul.007G225200	4.88708	0	Late embryogenesis abundant protein -related
Phvul.007G231700	2.75071	0	Ammonium transporter 1 member 2
Phvul.007G276900	-3.5878	0	Protein phosphatase 2C-like protein 44-related
Phvul.008G069400	-1.9749	0	SPX domain
Phvul.008G087600	1.83148	0	Alanine-glyoxylate transaminase
Phvul.008G112700	1.55448	0	Alpha crystallins
Phvul.008G155000	3.15199	0	Cytochrome p450 71b21-related
Phvul.008G244200	-3.11894	0	Metal tolerance protein C3-related
Phvul.008G247600	2.79709	0	O-methyltransferase
Phvul.009G024301	3.53742	0	Protein of unknown function
Phvul.009G053500	-2.07376	0	Plastid-lipid-associated protein 14, chloroplastic-related
Phvul.009G061600	-3.36323	0	Cytochrome p450 82C2-related
Phvul.009G080200	4.96235	0	17.6 kda class II heat shock protein-related
Phvul.009G116600	2.56062	0	Basic endochitinase B
Phvul.009G127900	-3.34639	0	Manganese transporter
Phvul.009G128000	-2.79604	0	Protein of unknown function
Phvul.009G131000	9.27082	0	Naringenin-chalcone synthase/flavonone synthase
Phvul.009G132900	2.19978	0	3-methyl-2-oxobutanoate dehydrogenase
Phvul.009G199200	2.24248	0	PHYB activation tagged suppressor 1
Phvul.009G207800	2.3232	0	Aldo/keto reductase-related
Phvul.009G211000	3.5637	0	Extensin-like protein repeat
Phvul.009G233200	1.86279	0	Xyloglucan:xyloglucosyl transferase
Phvul.009G234500	1.62168	0	Ras suppressor protein
Phvul.009G244200	3.61487	0	Isoflavone 2'-hydroxylase
Phvul.010G005900	3.77808	0	Laccase-7-related
Phvul.010G009400	2.19701	0	Protein NRT1/PTR family 5.5-related
Phvul.010G016000	4.31961	0	Ribulose bisphosphate carboxylase/oxygenase activase, chloroplastic
Phvul.010G036100	-3.31932	0	Feruloyl-CoA ortho-hydroxylase
Phvul.010G078258	2.10458	0	Alanine-glyoxylate transaminase
Phvul.010G083700	3.14891	0	Myeloid leukemia factor
Phvul.010G087800	-1.75563	0	Protein Y45F10A.7, isoform A
Phvul.010G101500	-3.41764	0	Ferric reduction oxidase 2-related
Phvul.010G133300	1.97308	0	Nuclear transcription factor Y subunit A3-related
Phvul.011G010200	-4.18674	0	Cation/H(+) antiporter 28
Phvul.011G019300	-1.78823	0	(s)-norcoclaurine synthase
Phvul.011G022300	-2.57146	0	Cinnamyl-alcohol dehydrogenase
Phvul.011G046300	1.93875	0	Burp domain
Phvul.011G055700	2.12457	0	Beta-glucosidase
Phvul.011G077900	4.41754	0	Glucan endo-1,3-beta-D-glucosidase/laminarinase
Phvul.011G083500	-3.97254	0	MFS transporter, NNP family, nitrate/nitrite transporter
Phvul.011G085200	1.94674	0	Xyloglucan:xyloglucosyl transferase
Phvul.011G122900	1.73635	0	Monothiol glutaredoxin-s13
Phvul.011G125200	1.96764	0	AP2 domain
Phvul.011G157500	3.75905	0	Aminotransferase TAT2-related
Phvul.011G169900	5.84459	0	Trypsin and protease inhibitor
Phvul.011G183000	2.52376	0	Pathogenesis-related protein bet v I family
Phvul.011G189900	2.7054	0	Permease of the major facilitator superfamily
Phvul.011G194300	3.23743	0	G-type lectin S-receptor-like serine/threonine-protein kinase B120
Phvul.L005001	1.76257	0	Methionine-gamma-lyase
