# Supplementary material for: Comparative Transcriptome, Metabolome, and Ionome Analysis of Two Contrasting Common Bean Genotypes in Saline Conditions
Source: Front Plant Sci. 2020 Dec 10;11:599501. doi: 10.3389/fpls.2020.599501 (PMC7758407; doi:10.3389/fpls.2020.599501)
Supplement: Supplementary file 9 [file Table_5.XLSX]

## Sheet: Leaf
Metabolite	RT	MW	KEGG/Pubchem ID	ILC1	ILC2	ILC3	ILC4	ILC5	ILT1	ILT2	ILT3	ILT4	ILT5		Cont. Av.	Cont. St. Dev.	Cont. St. Err.	Tre. Av.	Tre. St. Dev.	Tre. St. Err.	p-value	Fold Change	log2 FC
L-proline	6.413	259	C00148	242.278	0	0	0	0	841.258	639.262	705.239	799.362	1120.45		48.4556	96.9112	38.7645	821.115	165.517	66.2067	0.00013424	16.9457	4.08285
D-mannitol	11.621	614	C00392	615.469	280.368	488.444	367.828	428.004	8817.13	6543.99	5727.78	8699.94	9054.64		436.023	113.042	45.2166	7768.69	1362.74	545.096	0.000398456	17.8172	4.1552
L-serine	7.028	321	C00065	752.746	1342.04	706.016	783.123	1048.2	4281.88	4465.69	4504.33	6919.22	4763.15		926.424	239.518	95.8074	4986.85	978.316	391.326	0.000787289	5.3829	2.42838
Veratric acid	8.115	222	CID7121	1280.91	1195.01	1060.28	882.684	1708.96	58.0069	501.744	321.043	488.686	283.177		1225.57	276.607	110.643	330.531	161.82	64.728	0.0010958	0.269696	-1.8906
Lauric acid	9.152	242	C02679	605.762	305.917	420.924	762.223	324.177	861.607	1152.44	1561.6	1486.52	1376.46		483.801	175.197	70.0787	1287.73	253.882	101.553	0.00117941	2.66169	1.41234
Beta-alanine	7.605	305	C00099	49.9037	148.347	266.976	131.102	0	579.346	375.339	739.185	824.869	440.315		119.266	91.4763	36.5905	591.811	170.881	68.3524	0.00263044	4.96212	2.31096
L-norvaline	2.744	261	C01826	13295.7	15976.8	15311	13202.2	18834.8	10096.3	11460	10755.7	8432.01	8746.73		15324.1	2067.27	826.907	9898.17	1156.68	462.673	0.00335319	0.645923	-0.630566
L-threonine	7.278	335	C00188	499.462	534.29	379.867	414.515	557.682	897.931	664.531	818.078	604.956	817.199		477.163	68.7537	27.5015	760.539	108.463	43.3853	0.00337063	1.59388	0.672539
myo-Inositol	12.588	612	C00137	44917.9	46275.5	32512.7	20594.2	50604.1	103504	89000.6	54996.5	89729.6	115142		38980.9	10986.1	4394.43	90474.5	20197.3	8078.91	0.00390771	2.321	1.21474
D-xylose	11.898	512	C00181	1160.61	627.732	896.327	861.756	1231.73	1624.33	1299.44	1717.47	1644.11	1290.7		955.632	218.219	87.2875	1515.21	182.425	72.9698	0.00460069	1.58556	0.664991
L-isoleucine	6.375	275	C00407	404.854	226.276	181.821	177.826	200.788	0	0	0	0	0		238.313	85.0164	34.0065	0	0	0	0.00497191	0	-3.06
Glutamate	9.201	363	C00025	1279.91	1291.34	870.287	694.075	766.53	2142.2	1879.42	1606.52	2684.66	1527.39		980.429	255.437	102.175	1968.04	418.712	167.485	0.00563817	2.00732	1.00527
Propanedioic acid	5.46	248	C00383	13133.6	13348.2	7362.38	7077.7	15507.2	7158.95	1583.09	2825.87	4840.73	1628.04		11285.8	3423.13	1369.25	3607.34	2133.59	853.437	0.00722188	0.319635	-1.6455
Sucrose	15.723	918	C00089	75546.7	90912.1	59429.2	41598.4	77569.8	275106	168264	390167	237969	195534		69011.2	16964	6785.6	253408	77474.2	30989.7	0.00774249	3.67198	1.87656
Glycolate	4.048	220	C00160	553.682	617.763	578.478	491.475	766.909	393.943	379.129	383.973	352.447	416.88		601.662	92.2459	36.8984	385.274	20.934	8.37362	0.00810205	0.640351	-0.643066
L-tryptophan	2.905	232	C00078	394.44	717.985	760.772	537.214	936.004	267.208	333.703	249.444	326.058	113.19		669.283	187.009	74.8038	257.921	79.3609	31.7443	0.00839432	0.385368	-1.37569
Benzoic acid	5.859	194	C00180	481.84	279.423	340.727	316.926	559.293	269.434	262.302	148.999	167.975	62.5869		395.642	106.705	42.6822	182.259	76.991	30.7964	0.0134474	0.460668	-1.1182
Hexanoic acid	3.974	188	C01585	789.563	599.821	645.203	333.201	347.751	147.62	137.613	188.14	221.714	210.441		543.108	176.978	70.791	181.106	33.3824	13.3529	0.0138342	0.333462	-1.58441
Threose	8.997	423	C00279	6584.85	9610.21	3416.48	11261.8	2490.02	16258.4	9986.94	9717.1	19770.9	15053.7		6672.66	3399.82	1359.93	14157.4	3842.86	1537.14	0.0196754	2.1217	1.08522
Lactic acid	3.885	234	C00186	1159.49	1126.48	894.002	1082.88	1633.69	829.302	752.429	753.833	701.659	728.218		1179.31	245.089	98.0356	753.088	42.5984	17.0394	0.0242646	0.638584	-0.647051
Sorbitol	12.754	614	C00794	1165.98	0	387.927	944.87	891.405	1150.69	869.797	1477.67	1905.28	1668.74		678.036	423.96	169.584	1414.44	367.639	147.056	0.0309529	2.08608	1.06079
D-glucose	11.573	540	C00031	1841.71	1585.51	1369.93	1515.63	1534.11	2127.52	1629.92	2323.3	2848.85	1974.58		1569.38	153.842	61.5368	2180.83	403.838	161.535	0.0355827	1.38962	0.474686
Beta-gentiobiose	13.142	540	C08240	735.181	650.206	500.785	493.002	1083.9	1257.07	559.571	1466.33	1841.35	1482.09		692.615	216.036	86.4145	1321.28	424.663	169.865	0.0389618	1.90767	0.931812
2-Coumerate	3.589	308	C01772	134.435	133.365	103.404	105.29	318.001	278.778	261.442	235.131	350.071	250.912		158.899	80.6443	32.2577	275.267	40.0078	16.0031	0.0423957	1.73234	0.792718
L-asparagine	9.607	348	C00152	631.285	480.792	316.808	433.679	313.918	1149	795.175	754.024	1316.27	399.742		435.296	117.691	47.0765	882.841	321.36	128.544	0.0468668	2.02814	1.02016
D-galactose	11.351	569	C00124, C00984	2128.24	1100.84	536.123	1286.33	666.774	3084.96	3633.29	1490.13	2321.98	1417.36		1143.66	563.578	225.431	2389.55	870.535	348.214	0.0480212	2.08938	1.06308
Succinate	6.53	262	C00042	1284.49	1469.74	530.794	587.167	567.563	402.269	427.398	327.532	336.333	312.712		887.949	404.077	161.631	361.249	45.1039	18.0416	0.0591702	0.406835	-1.29748
m-Toluic acid	6.987	208	C07211	539.775	176.677	204.224	264.155	548.055	240.023	103.652	142.864	160.966	86.3222		346.577	163.611	65.4443	146.765	53.7138	21.4855	0.0695804	0.423471	-1.23966
Myristic acid	10.787	300	C06424	514.672	427.255	356.146	416.542	435.086	587.578	366.334	714.201	794.821	556.36		429.94	50.672	20.2688	603.859	146.684	58.6737	0.0757208	1.40452	0.490076
Terephthalic acid	10.443	310	C06337	4534.41	2598.49	3350.03	3569.56	4983.32	1995.36	2101.76	2686.54	4262.26	1792.81		3807.16	853.06	341.224	2567.74	897.862	359.145	0.0804236	0.674451	-0.568215
Fumaric acid	6.832	260	C00122	834.965	761.608	455.466	441.634	681.33	650.891	383.442	378.854	406.702	401.955		635.001	159.866	63.9462	444.369	103.801	41.5205	0.0863997	0.699793	-0.515
Malic acid	8.152	350	C00149	12668.8	18045.9	4128.77	6098.88	17921.9	6144	4875.89	1798.81	10674.6	3175.36		11772.9	5806.73	2322.69	5333.74	3051.07	1220.43	0.0968356	0.453054	-1.14225
Galactitol	9.893	614	C01697	1404.73	1164.75	1090.64	1196.37	1403.77	1506.46	1364.61	1610.51	1158.06	1641.83		1252.05	128.923	51.5692	1456.3	177.804	71.1217	0.103518	1.16313	0.218007
D-fructose	11.172	569	C00095, C02336	1911.62	1188.39	667.358	1587.67	437.291	2559.59	2026.9	1339.07	1727.63	1229.05		1158.47	550.204	220.082	1776.45	483.604	193.442	0.130658	1.53345	0.616779
D(-)ribofuranose	10.199	438	C16639	3154.38	2671.31	3034.66	3082	6108.65	2482.79	1918.13	2375.4	2668.93	2902.38		3610.2	1260.3	504.12	2469.53	328.691	131.477	0.146128	0.684042	-0.547843
D-tagatose	11.241	569	C00795	1498.94	676.885	361.916	1085.98	514.224	2359.03	1628.32	1002.8	1342.85	664.48		827.588	413.578	165.431	1399.49	578.6	231.44	0.150387	1.69105	0.757922
Boric acid	3.075	278	C12486	1641.54	1924.57	1968.2	1326.67	3537.98	1368.55	1178.3	1680.8	1321.11	1821.52		2079.79	764.476	305.79	1474.06	238.946	95.5785	0.193508	0.708751	-0.496649
(R)-3-Hydroxybutanoate	6.755	322	C01089	466.141	490.192	489.642	424.647	1132.8	422.59	420.575	351.461	446.193	385.758		600.685	267.126	106.85	405.315	33.1212	13.2485	0.218186	0.674755	-0.567565
GABA	8.471	319	C00334	2868.72	2178.56	1809.13	1417.51	2348.32	1819.55	2054.87	1636.53	1662.81	1678.43		2124.45	491.157	196.463	1770.44	155.754	62.3015	0.23014	0.833363	-0.262983
Octadecanoic acid	13.278	356	C01530	3723.55	3344.99	2579.15	2551.88	3623.06	2846.99	2831.11	2815.34	2685.69	2967.15		3164.53	504.643	201.857	2829.26	89.5952	35.8381	0.257023	0.894054	-0.161566
Glycine	6.497	291	C00037	908.282	814.199	1459.96	647.982	1397.21	997.894	932.808	763.031	680.84	851.278		1045.53	324.291	129.717	845.17	113.836	45.5345	0.296526	0.808368	-0.306915
Caffeic acid	12.724	396	C01197	2043.59	2683.68	2249.73	1135.09	1578.02	2583.16	646.336	1418.47	2241.71	875.184		1938.02	536.396	214.559	1552.97	753.01	301.204	0.431523	0.801319	-0.319552
L-alanine	4.359	233	C00041	667.064	769.467	333.742	321.621	749.517	398.494	520.711	497.633	621.867	341.354		568.282	199.464	79.7857	476.012	97.858	39.1432	0.438931	0.837633	-0.255611
L-aspartic acid	8.418	349	C00049	754.077	733.85	470.27	446.221	1349.92	988.036	1049.86	824.973	1104.29	557.991		750.867	325.793	130.317	905.029	197.187	78.8749	0.446419	1.20531	0.269407
Melibiose	14.987	918	C05402	1720.97	1114.78	1398.76	2072.72	2944.36	1928.28	1099.93	2318.71	3092.9	2254.19		1850.32	633.726	253.491	2138.8	644.912	257.965	0.541238	1.15591	0.209026
L-valine	5.59	261	C00183	710.825	321.514	160.775	93.8085	271.122	402.78	462.903	416.849	331.792	295.282		311.609	215.081	86.0323	381.921	60.3858	24.1543	0.558794	1.22564	0.29354
Galactonic acid	12.232	628	C00880	3097.11	2574.85	2582.97	2247.02	3766.12	4509.97	2514.13	1585.02	2109.73	2155.6		2853.61	531.202	212.481	2574.89	1011.95	404.781	0.642901	0.902326	-0.14828
L-leucine	6.159	275	C00123	437.976	273.509	200.738	180.818	237.363	205.037	253.557	199.318	295.492	276.486		266.081	91.6158	36.6463	245.978	38.192	15.2768	0.701127	0.924449	-0.113334
Citrate	10.946	480	C00158	1390.98	966.12	385.369	536.827	2576.85	889.757	512.981	1328.97	1639.75	628.072		1171.23	785.644	314.258	999.905	425.48	170.192	0.714229	0.853722	-0.228161
Palmitate	12.085	328	C00249	2548.29	2199.21	1610.53	1660.34	2457.2	1768.54	1881.83	2190.91	2290.26	1960.67		2095.12	392.725	157.09	2018.44	193.949	77.5798	0.738532	0.963403	-0.0537891
Maleic acid	6.458	260	C01384	348.528	368.805	140.265	137.045	144.718	468.726	94.8521	111.4	611.679	59.4132		227.873	107.013	42.8053	269.214	226.456	90.5823	0.753103	1.18142	0.240526
Ethanolamine	6.101	277	C00189	1891.35	1154.81	1028.95	834.843	1875.9	1406.61	1764.56	1082.59	1048.97	1116.28		1357.17	441.797	176.719	1283.8	271.995	108.798	0.785907	0.945941	-0.080178
m-Coumaric acid	11.453	308	C00811	998.919	725.98	630.069	777.741	568.428	650.562	0	950.262	1198.45	618.314		740.227	148.446	59.3785	683.517	402.204	160.881	0.801773	0.923388	-0.11499
L-phenylalanine	9.255	309	C00079	559.044	280.795	173.613	155.442	1345.55	608.45	330.094	502.487	494.963	482		502.889	445.354	178.142	483.599	89.0393	35.6157	0.936096	0.961641	-0.0564301
Ethandioic acid	4.786	234	C00209	2694.66	5718.66	2203.66	3065.31	10283.8	4427.26	6277.36	3214.84	5195.7	4991.95		4793.22	3003.28	1201.31	4821.42	1002.54	401.014	0.986492	1.00588	0.00846346

## Sheet: Root
Metabolite	RT	MW	KEGG/Pubchem ID	IRC1	IRC2	IRC3	IRC4	IRC5	IRT1	IRT2	IRT3	IRT4	IRT5		Cont. Av.	Cont. St. Dev.	Cont. St. Err.	Tre. Av.	Tre. St. Dev.	Tre. St. Err.	p-value	Fold Change	log2 FC
Veratric acid	8.124	222	CID7121	1062.28	954.451	934.119	803.916	994.883	545.892	305.256	273.513	283.184	258.354		949.93	85.1287	34.0515	333.24	107.41	42.9641	2.56148e-05	0.350804	-1.51126
Glycolate	4.074	220	C00160	603.495	523.581	548.037	490.897	553.188	444.768	429.798	341.15	352.285	363.026		543.839	37.0866	14.8347	386.205	42.5388	17.0155	0.000553353	0.710146	-0.493812
Hexanoic acid	4.001	188	C01585	2623.47	2302.49	1497	1954.69	2305.23	1061.58	804.995	691.717	736.193	582.489		2136.58	383.455	153.382	775.395	160.33	64.1321	0.00095194	0.362915	-1.4623
L-asparagine	9.609	348	C00152	558.71	1626.07	1564.96	1722.54	993.476	2544.8	4928.03	3483.2	3417.67	3665.63		1293.15	446.832	178.733	3607.86	765.243	306.097	0.00158023	2.78998	1.48026
Octanoic acid	6.028	216	C06423	301.819	249.017	159.633	166.904	273.043	115.385	0	56.3862	0	96.7948		230.083	57.105	22.842	53.7133	47.8265	19.1306	0.00159971	0.233452	-2.0988
L-aspartic acid	8.422	349	C00049	1011.67	1934.31	1474.53	1652.66	973.097	2507.22	3050.66	3767.3	3362.47	4742.38		1409.25	370.809	148.324	3486.01	751.054	300.422	0.00275798	2.47366	1.30665
Glutamate	9.205	363	C00025	1246.93	2294.88	1936.94	2049.2	1153.94	3081.37	3926.99	5086.94	3603.8	5485.63		1736.38	453.607	181.443	4236.95	907.083	362.833	0.00277699	2.44011	1.28694
L-proline	6.413	259	C00148	61.7245	0	0	217.18	0	845.452	515.99	725.19	244.5	605.867		55.7809	84.1659	33.6664	587.4	204.254	81.7015	0.00409553	10.5305	3.3965
Ethanolamine	6.118	277	C00189	3090.9	2501.08	2903.06	2604.81	2287.91	897.196	1621.44	2054.05	1721.22	2027.76		2677.55	286.348	114.539	1664.33	418.935	167.574	0.00513148	0.621588	-0.68597
D-mannitol	11.62	614	C00392	235.772	685.431	124.328	2571.48	33.5056	7572.25	2759.08	5220.71	3007.62	6093.38		730.104	947.549	379.02	4930.61	1834.55	733.821	0.00660334	6.7533	2.75559
Benzoic acid	5.876	194	C00180	320.35	347.539	325.86	254.691	292.065	258.004	253.336	193.213	217.879	149.141		308.101	32.0331	12.8132	214.315	40.3411	16.1364	0.00716441	0.695599	-0.523673
L-isoleucine	6.389	275	C00407	314.78	261.673	260.155	198.176	202.524	0	156.381	87.2305	184.7	119.565		247.461	43.2283	17.2913	109.575	63.9379	25.5752	0.00900578	0.442798	-1.17528
D-galactose	11.352	569	C00124, C00984	2946.4	4923.32	4545.95	5465.05	4689.81	5598.36	7500.3	6405.7	6376.87	5849.66		4514.11	843.959	337.584	6346.18	654.559	261.824	0.00980191	1.40585	0.491447
D-fructose	11.173	569	C00095, C02336	695.945	992.677	1726.95	1894.3	1478.21	1799.19	2210.02	4019.76	3017.17	3002.97		1357.62	449.438	179.775	2809.82	764.904	305.962	0.0152204	2.06967	1.0494
Boric acid	3.105	278	C12486	1220.61	807.674	1163.6	934.451	1088.86	705.692	776.321	677.013	839.794	825.534		1043.04	151.892	60.7566	764.871	64.2583	25.7033	0.0176681	0.73331	-0.447506
Galactitol	9.897	614	C01697	1363.58	1635.05	1988.45	1689.3	1622.82	905.007	911.582	1545.5	1408.35	1317.05		1659.84	199.305	79.7218	1217.5	262.739	105.095	0.0296292	0.733503	-0.447125
L-serine	7.039	321	C00065	629.808	811.58	665.928	656.578	447.341	703.917	1108.25	1476.08	1055.18	1829.53		642.247	116.261	46.5043	1234.59	385.236	154.094	0.0344153	1.9223	0.942831
Sucrose	15.719	918	C00089	18594.5	25196.4	87278.7	100692	51707.5	72806.9	104983	231668	133997	158917		56693.8	32679.7	13071.9	140474	53920.2	21568.1	0.0344538	2.47777	1.30904
D-tagatose	11.241	569	C00795	0	1097.65	2080.01	2074.7	1901.11	1490.27	2622.08	4097.15	3167.14	3029.14		1430.69	801.929	320.772	2881.16	846.641	338.657	0.0377445	2.01382	1.00993
myo-Inositol	12.587	612	C00137	1033.65	2242.27	3080.18	11758.6	1855.32	8108.29	7033.58	31762.1	29144.5	37631.3		3994	3937.76	1575.11	22736	12688.1	5075.26	0.0391207	5.69253	2.50907
2-Coumerate	3.589	308	C01772	46.7096	161.204	108.506	116.747	88.114	106.906	157.125	180.281	182.594	193.833		104.256	37.388	14.9552	164.148	31.0085	12.4034	0.0399326	1.57447	0.654863
Lauric acid	9.152	242	C02679	481.81	885.653	1176.92	2130.82	733.717	1222.79	1490.29	2607.04	2567.36	2637.51		1081.78	570.811	228.324	2105	617.34	246.936	0.0411296	1.94585	0.960404
Alpha-D-xylose	11.899	512	C01394	704.391	1051.52	1471.1	1418.39	1245.05	745.826	519.508	1178.53	707.588	523.281		1178.09	278.744	111.498	734.947	240.354	96.1416	0.0432839	0.623847	-0.680736
Palmitate	12.085	328	C00249	1486.5	2163.89	2194.5	2606.82	2330.41	1634.71	1409.36	1634.01	1936.74	1628.05		2156.43	369.71	147.884	1648.57	167.98	67.1921	0.049389	0.764494	-0.387424
Beta-D-mannopyranose	14.455	540	C02209	1364.35	1061.72	2854.82	2220.63	2801.5	1306.16	428.656	1876.42	1290.85	369.543		2060.61	733.193	293.277	1054.33	575.43	230.172	0.0647581	0.511658	-0.966748
GABA	8.479	319	C00334	2417.26	2440.54	2589.69	2646.71	1410.85	1703.05	3714.48	6164.88	4421.93	4247.74		2301.01	453.478	181.391	4050.42	1433.24	573.297	0.0696668	1.76028	0.815803
Octadecanoic acid	13.494	356	C01530	1845.08	3255.9	3813.96	3911.72	3220.64	2722.49	1902.81	2713.11	2622.21	2130.76		3209.46	737.889	295.156	2418.27	337.47	134.988	0.102443	0.753483	-0.408353
L-tyrosine	11.506	397	C00082	243.092	313.218	232.131	0	91.3819	0	229.749	0	0	0		175.965	113.681	45.4725	45.9498	91.8996	36.7598	0.1148	0.261131	-1.93715
Terephthalic acid	10.446	310	C06337	4772.02	7376.65	1758.52	14949.4	1423.93	935.085	635.36	1711.47	1227.62	1046.01		6056.11	4947.93	1979.17	1111.11	356.531	142.613	0.116237	0.18347	-2.44639
Citrate	10.946	480	C00158	5027.67	20513.8	27680	44174	19841.1	18304.1	27184.7	50709.5	48002.4	63865.5		23447.3	12715.4	5086.15	41613.2	16554.3	6621.73	0.12245	1.77475	0.827619
L-alanine	4.383	233	C00041	529.095	433.144	679.865	612.855	457.314	794.008	787.783	534.594	485.741	1057.3		542.455	92.9667	37.1867	731.885	206.101	82.4405	0.148705	1.34921	0.432115
L-norvaline	2.771	261	C01826	13408.1	13486.4	13412.3	10920.7	12266.5	13721.4	11974.8	10629.2	8441.98	10485.1		12698.8	998.118	399.247	11050.5	1748.69	699.476	0.149914	0.8702	-0.200581
D-gluconic acid	12.015	628	C00257	1194.56	1413.37	2276.7	1682.07	2159.54	1017.95	844.278	1958.28	1441.74	1226.67		1745.25	417.484	166.993	1297.78	386.266	154.506	0.154482	0.743608	-0.427385
Glycerol	6.22	308	C00116	4422.63	3770.1	2521.86	2756.36	2493.33	2447.97	2819.62	2594.66	2582.43	2315.54		3192.86	771.447	308.579	2552.04	167.988	67.1953	0.173675	0.799298	-0.323194
L-phenylalanine	9.26	309	C00079	264.071	379.696	550.979	608.999	419.002	504.398	529.764	812.911	540.36	475.63		444.549	123.128	49.251	572.613	122.212	48.8847	0.178086	1.28807	0.365217
m-Coumaric acid	11.453	308	C00811	0	0	252.516	403.727	0	0	0	0	0	0		131.249	167.707	67.083	0	0	0	0.192588	0	-3.06
Methyl-α-D-glucopyranoside	13.549	482	CID64947	1300.57	778.133	2423.31	1926.71	2255.92	937.894	494.404	2285.54	1266.51	557.08		1736.93	614.196	245.678	1108.29	651.257	260.503	0.197914	0.638072	-0.648208
Propanedioic acid	5.46	248	C00383	299.188	160.165	178.781	113.546	204.208	110.864	160.822	143.564	149.161	152.017		191.178	61.6087	24.6435	143.286	17.1437	6.85748	0.199186	0.749489	-0.416021
Sorbitol	12.754	614	C00794	343.395	655.64	1333.81	1398.93	1978.36	645.827	287.615	1023.48	1025.09	432.78		1142.03	579.072	231.629	682.958	301.089	120.436	0.209009	0.598023	-0.741728
Succinate	6.543	262	C00042	451.781	691.482	1123.83	933.507	729.643	385.015	347.082	714.21	681.277	820.168		786.049	227.904	91.1618	589.55	188.554	75.4218	0.221857	0.750017	-0.415005
Caffeic acid	12.724	396	C01197	305.071	119.475	0	0	0	0	0	0	0	0		84.9093	119.411	47.7643	0	0	0	0.228053	0	-3.06
Glycine	6.512	291	C00037	1479.35	2411.13	854.376	1080.89	1039.64	1269.45	823.795	690.099	923.19	1150.29		1373.08	557.576	223.03	971.366	211.697	84.6789	0.234397	0.707437	-0.499327
D-glucose	11.574	540	C00031	413.038	460.602	1141.39	877.646	812.34	333.258	349.41	701.637	788.734	480.984		741.004	272.124	108.85	530.805	184.457	73.7828	0.24154	0.716332	-0.481299
L-valine	5.61	261	C00183	564.638	529.707	531.368	426.047	417.301	383.763	576.64	795.273	518.066	707.681		493.812	60.2681	24.1073	596.284	143.996	57.5986	0.24262	1.20751	0.272038
L-threonine	7.289	335	C00188	305.059	333.743	500.211	266.15	211.22	354.706	314.554	527.235	391.435	385.619		323.277	97.537	39.0148	394.71	71.668	28.6672	0.274673	1.22096	0.288022
Lactic acid	3.913	234	C00186	8273.75	5298.34	1999.47	2983.27	2286.57	3630.56	2240.95	1684.67	3557.07	2111.75		4168.28	2357.15	942.859	2645	796.624	318.65	0.27635	0.634554	-0.656185
L-leucine	6.176	275	C00123	311.747	363.383	334.692	249.924	255.385	202.873	253.859	338.966	228.912	302.907		303.026	44.2973	17.7189	265.504	49.382	19.7528	0.291095	0.876174	-0.19071
Beta-alanine	7.605	305	C00099	115.406	113.909	294.689	127.977	190.854	239.672	142.536	309.96	245.992	160.848		168.567	69.0864	27.6345	219.801	61.0818	24.4327	0.299238	1.30394	0.382878
Maltose	14.631	918	C00897	998.09	1350.37	2005.21	2188.97	1528.14	1042.59	599.79	2071.72	1712.54	595.307		1614.16	433.554	173.422	1204.39	595.514	238.206	0.301139	0.746141	-0.422479
D-L-arabinose	9.751	512	C00259	454.209	541.224	857.56	596.194	642.06	566.724	424.176	656.441	601.233	425.034		618.249	135.03	54.0118	534.722	94.3558	37.7423	0.343591	0.864897	-0.2094
D-xylose	11.293	438	C00181	2247.92	2137.94	3421.91	2938.75	3816.64	1624.1	1693.57	3251.79	3074.07	2648.95		2912.63	651.04	260.416	2458.5	682.036	272.814	0.363669	0.84408	-0.244548
D-Lyxose	11.858	438	C00476	222.723	219.827	579.238	381.312	501.785	308.828	105.984	594.836	269.229	119.187		380.977	144.856	57.9423	279.613	176.754	70.7017	0.401872	0.733937	-0.446273
Melibiose	14.987	918	C05402	339.302	532.861	0	1121.07	1008.7	334.895	65.6479	0	1027.31	350.741		600.386	417.377	166.951	355.719	363.915	145.566	0.40311	0.592484	-0.755152
Threose	8.997	423	C00279	228.169	240.909	589.365	796.393	254.293	440.037	283.614	738.365	798.876	508.123		421.826	230.942	92.3768	553.803	190.869	76.3477	0.40489	1.31287	0.392727
Ethandioic acid	4.808	234	C00209	2191.27	8067.5	2573.87	6853.8	4352.43	6632.67	3689.04	2812.74	493.33	4697.73		4807.78	2317.58	927.03	3665.1	2032.73	813.093	0.48003	0.762328	-0.391517
Beta-gentiobiose	13.141	540	C08240	59.7931	31.653	196.495	272.588	571.066	193.556	11.009	459.72	0	70.2152		226.319	193.652	77.461	146.9	170.857	68.3426	0.555865	0.649085	-0.623521
Maleic acid	6.458	260	C01384	0	75.4535	161.71	123.165	87.9014	33.1954	24.6087	143.882	72.4115	72.9435		89.6461	53.9587	21.5835	69.4083	42.1575	16.863	0.5717	0.774248	-0.369133
D-galactose 1E	11.475	569	C00962	742.363	1123.6	1532.77	1663.22	1615.32	1264.3	1288.63	1738.25	1781.26	1233.59		1335.45	352.513	141.005	1461.21	244.763	97.9053	0.575919	1.09416	0.12983
D(-)ribofuranose	10.202	438	C16639	848.333	702.321	683.481	1167.25	962.889	0	520.201	1277.99	974.916	885.85		872.855	179.064	71.6256	731.792	438.514	175.405	0.575964	0.83839	-0.254307
m-Toluic acid	7.001	208	C07211	37.2641	99.6462	180.555	134.63	70.5743	128.465	84.7038	97.2379	211.842	86.617		104.534	49.7741	19.9097	121.773	47.6851	19.074	0.630428	1.16492	0.220225
Fumaric acid	6.839	260	C00122	291.264	360.207	541.545	446.155	322.447	322.456	133.435	507.121	399.688	409.495		392.324	90.876	36.3504	354.439	125.105	50.042	0.638506	0.903435	-0.146507
Urea	5.78	204	C00086	2144.08	1389.34	1039.8	1049.38	1004.79	1284.8	1442.5	1009.77	1314.26	1034.22		1325.48	432.406	172.962	1217.11	168.083	67.2333	0.659365	0.918244	-0.123051
Myristic acid	10.787	300	C06424	414.729	0	203.218	0	130.05	740.677	205.895	0	0	0		149.599	153.825	61.53	189.314	286.983	114.793	0.815243	1.26548	0.33968
Malic acid	8.159	350	C00149	2770.58	7396.64	14385.1	11910.6	10112.8	3719.37	4616.18	12727.1	10983.4	14176.5		9315.13	3989.71	1595.88	9244.52	4276.11	1710.44	0.981329	0.99242	-0.0109779
L-tryptophan	2.933	232	C00078	321.851	525.822	440.224	286.687	359.267	644.905	498.3	382.196	104.971	301.686		386.77	86.2325	34.493	386.412	182.068	72.827	0.997281	0.999073	-0.00133783
