# Supplementary material for: Comparative Transcriptome, Metabolome, and Ionome Analysis of Two Contrasting Common Bean Genotypes in Saline Conditions
Source: Front Plant Sci. 2020 Dec 10;11:599501. doi: 10.3389/fpls.2020.599501 (PMC7758407; doi:10.3389/fpls.2020.599501)
Supplement: Supplementary file 10 [file Table_6.XLSX]

## Sheet: Leaf
Metabolite	RT	MW	KEGG/Pubchem ID	TLC1	TLC2	TLC3	TLC4	TLC5	TLT1	TLT2	TLT3	TLT4	TLT5		Cont. Av.	Cont. St. Dev.	Cont. St. Err.	Tre. Av.	Tre. St. Dev.	Tre. St. Err.	p-value	Fold Change	log2 FC
Fumaric acid	7.023	260	C00122	287.968	329.695	290.173	309.507	309.151	189.386	125.486	144.337	107.147	135.948		305.299	15.2107	6.0843	140.461	27.4341	10.9736	3.34655e-05	0.460077	-1.12005
Nonanoic acid	7.129	230	C01601	988.495	892.909	1195.15	942.386	911.966	412.617	338.788	470.294	560.251	455.457		986.182	109.362	43.7448	447.481	72.5683	29.0273	8.03766e-05	0.453751	-1.14003
Benzoic acid	6.053	194	C00180	780.805	693.508	752.704	606.061	719.241	433.107	376.581	508.704	487.301	505.811		710.464	59.9941	23.9976	462.301	50.7376	20.2951	0.000256287	0.650703	-0.619929
Myristic acid	10.998	300	C06424	23006.3	23539.8	22459.5	22348.6	23073.6	14938.2	14073.7	15543.3	13151.7	17924.5		22885.6	435.376	174.15	15126.3	1615.33	646.132	0.000387232	0.660953	-0.597381
Hexadeconoic acid	12.297	328	C00249	3676.44	3292.5	3390.82	3245.06	4264.56	2028.78	2082.17	2472.14	1818.45	2628.07		3573.88	376.397	150.559	2205.92	298.631	119.452	0.000549269	0.617235	-0.696109
(R)-3-Hydroxybutanoate	7.403	248	C01089	333.339	266.602	329.021	377.767	329.124	155.063	184.661	186.989	168.792	269.291		327.171	35.4225	14.169	192.959	39.8777	15.9511	0.00105413	0.589781	-0.761748
L-serine	7.225	321	C00065	666.341	430.035	1940.23	1214.04	455.226	4803.55	8530.57	7976.94	5393.77	5270.54		941.176	573.676	229.47	6395.07	1540.31	616.124	0.00109344	6.79477	2.76442
Octadeconoic acid	13.492	356	C01530	3742.62	3320.74	2878.94	3215.25	3421.4	2172.26	1713.07	2532.73	1723.2	2650.83		3315.79	280.824	112.329	2158.42	392.56	157.024	0.00179687	0.650952	-0.619376
Dihydroxymandelic acid	7.715	356	C05580	1691.22	1867.24	1700.08	1760.43	2122.31	1167.22	1502.14	1330.36	1179.78	1515.9		1828.25	159.872	63.9489	1339.08	150.226	60.0904	0.00213232	0.732436	-0.449225
L-threonine	7.478	335	C00188	515.546	486.846	971.622	751.791	466.022	924.121	1340.81	966.553	1284.57	1194.04		638.366	195.791	78.3164	1142.02	167.816	67.1265	0.00471271	1.78897	0.83913
Lactic acid	4.073	234	C00186	3902.96	3763	2789.24	3702.35	4696.56	5143.49	5860.39	7802.85	8886.41	9309.04		3770.82	607.075	242.83	7400.44	1641.85	656.74	0.00866106	1.96255	0.972732
L-proline	6.601	259	C00148	0	0	0	0	0	449.355	712.297	816.584	515.672	171.48		0	0	0	533.078	223.857	89.5429	0.00888785	N/A	4.16
Malate	8.354	350	C00149	5585.77	3576.74	10758.4	9778.78	6195.66	1115.54	649.876	876.915	632.865	1015.46		7179.06	2685.23	1074.09	858.132	192.604	77.0416	0.00910768	0.119533	-3.06452
Glyceryl palmitate	15.412	474	CID14900	6353.73	6198.25	4332.31	4834.93	5883.93	4145.81	3154.14	4017.72	3584.04	4295.95		5520.63	795.926	318.37	3839.53	416.871	166.749	0.00948019	0.695488	-0.523902
Propanedioic acid	5.648	248	C00383	3689.31	3073.29	3113.15	3585.21	3803.16	3173.78	1111.83	1048.94	1689.55	1966.59		3452.82	301.864	120.746	1798.14	770.048	308.019	0.00951868	0.520773	-0.941274
L-norvaline	2.928	261	C01826	22908	19653.8	20210.7	17663.9	14455.4	12883.7	13806.8	15636	12599.6	11804.1		18978.4	2814.33	1125.73	13346.1	1311.83	524.732	0.0121672	0.703225	-0.507942
myo-Inositol	12.808	612	C00137	42240.6	40185.3	47371.4	60468.1	50342.7	130201	81356.6	67003.5	109794	154835		48121.6	7148.45	2859.38	108638	31868.8	12747.5	0.0174896	2.25757	1.17477
Decanoic acid	7.991	244	C01571	284.038	288.723	417.492	308.717	379.83	140.279	298.335	260.343	240.651	180.025		335.76	53.369	21.3476	223.927	56.6864	22.6746	0.0208172	0.666924	-0.584405
Glycerol	6.397	309	C00116	3441.39	3591.27	4783.53	3169.12	4018.88	2472.78	2749.31	3073.75	2983.33	3097.23		3800.84	563.099	225.24	2875.28	235.883	94.3531	0.0265393	0.756486	-0.402615
D-fructose	11.386	569	C00095, C02336	518.462	1074.14	2771.51	2912.16	1090.19	0	0	0	0	0		1673.29	977.087	390.835	0	0	0	0.026656	0	-3.06
Glutamine	9.406	363	C00064	894.47	852.617	1403.27	1420.01	907.397	1692.59	1412.96	1386.23	1511.8	2284.42		1095.55	258.775	103.51	1657.6	331.324	132.53	0.0296687	1.51303	0.597438
Galactitol	10.102	614	C01697	1192.33	1219.39	1500.32	1333.88	1484.11	1131.23	1107.95	1054.33	1120.13	1308.62		1346	128.593	51.4374	1144.45	86.2245	34.4898	0.0352743	0.850258	-0.234028
Methylmaleic acid	6.322	262	C02226	772.734	795.612	657.223	692.583	788.836	521.145	586.077	592.469	233.841	0		741.397	55.9284	22.3714	386.706	233.697	93.4786	0.0366301	0.521591	-0.939009
Hexanoic acid	4.162	188	C01585	1243.24	1466.92	1860.99	1995.25	2343.52	883.259	1610.75	1273.35	1214.51	1126.64		1781.98	388.989	155.596	1221.7	235.651	94.2605	0.0453245	0.685584	-0.544594
L-tryptophan	2.787	232	C00078	1774.94	1591.22	1117.97	1381.96	1201.43	854.029	862.639	1287.83	1094.63	1170.66		1413.5	243.117	97.2467	1053.96	171.197	68.479	0.0453248	0.745633	-0.423462
Threonate	9.007	424	C01620	908.553	672.94	1993.05	2234	1284.67	394.614	650.897	547.982	512.607	900.492		1418.64	604.808	241.923	601.318	170.531	68.2124	0.0518723	0.423869	-1.23831
Succinate	6.723	262	C00042	0	386.207	811.722	912.667	667.109	299.19	120.687	80.2032	44.1144	234.861		555.541	329.519	131.808	155.811	96.1591	38.4636	0.0708893	0.280467	-1.8341
L-asparagine	9.812	348	C00152	349.661	0	320.452	272.851	0	0	0	0	0	0		188.593	155.925	62.3701	0	0	0	0.0728408	0	-3.06
D-3-aminoisobutanoate	6.298	319	C01205	835.265	764.267	775.227	719.38	1032.6	1106.67	783.492	861.47	1286.47	1948.58		825.348	110.022	44.0088	1197.34	415.838	166.335	0.149937	1.45071	0.536754
Boric acid	3.26	278	C12486	1918.59	2812.98	2596.1	1816.3	3320.08	2211.28	1935.8	2225.45	1824.49	2484.72		2492.81	563.018	225.207	2136.35	233.406	93.3625	0.291699	0.857004	-0.222626
L-phenylalanine	9.468	309	C00079	0	0	221.065	222.576	0	0	0	112.057	0	0		88.7281	108.67	43.4681	22.4114	44.8229	17.9292	0.307467	0.252586	-1.98516
Anthranilic acid	9.351	281	C00108	2281.94	11137	6163.85	0	1814.41	1205.23	1357.37	1080.71	2038.77	4555.94		4279.43	3973.83	1589.53	2047.6	1297.13	518.851	0.335916	0.478476	-1.06348
D-mannitol	11.566	614	C00392	0	0	473.413	521.759	0	0	0	0	0	329.665		199.034	244.245	97.6981	65.9329	131.866	52.7463	0.373707	0.331264	-1.59395
L-isoleucine	6.575	275	C00407	0	0	0	0	0	0	0	0	0	112.489		0	0	0	22.4977	44.9955	17.9982	0.373901	N/A	4.16
Cinnamic acid	12.935	396	C00423	738.955	412.871	569.592	529.436	278.328	587.782	439.439	829.583	529.127	507.262		505.836	154.511	61.8045	578.638	134.149	53.6595	0.497334	1.14392	0.193991
Sucrose	15.943	918	C00089	94049.4	141232	602807	575439	124028	187835	226457	339684	98197.2	261348		307511	230593	92237.2	222704	79886.8	31954.7	0.518326	0.724216	-0.465509
Glycine	6.697	291	C00037	8563.5	574.252	322.368	210.895	596.364	711.597	877.316	1040.05	1021.72	1181.46		2053.48	3258.33	1303.33	966.429	159.748	63.8991	0.541435	0.470631	-1.08733
Sorbitol	12.973	614	C00794	1103.08	1061.18	1711.99	1565.82	1377.88	1459.13	1102.62	1377.97	1073.08	1341.77		1363.99	253.693	101.477	1270.91	154.512	61.8047	0.551879	0.93176	-0.101969
D-glucose	11.783	540	C00031	1937.74	1556.35	2766.2	2493.05	2009.66	1995.4	1395.73	1943.38	1512.1	2931.12		2152.6	427.672	171.069	1955.55	541.021	216.408	0.584194	0.908458	-0.138508
Citrate	10.946	480	C00158	536.449	388.128	1037.56	615.408	519.822	537.091	446.38	642.33	572.05	579.04		619.474	221.431	88.5723	555.378	64.2084	25.6834	0.60379	0.896532	-0.157572
D-L-arabinose	10.414	438	C00259	884.19	1121.65	2525.16	835.619	1232.53	1714.96	1651.25	1231.16	1053.59	1492.08		1319.83	620.316	248.127	1428.61	251.088	100.435	0.757602	1.08242	0.11426
GABA	5.957	347	C00334	2818.25	2845.3	2599.24	2487.82	3094.77	2259.92	2314.62	2601.98	2455.64	4824.71		2769.08	210.834	84.3336	2891.37	973.936	389.575	0.817198	1.04417	0.0623498
L-aspartic acid	8.62	349	C00049	422.911	339.597	855.111	618.88	453.301	567.059	538.944	502.021	309.41	671.113		537.96	182.693	73.0773	517.709	118.367	47.3468	0.857789	0.962357	-0.0553563

## Sheet: Root
Metabolite	RT	MW	KEGG/Pubchem ID	TRC1	TRC2	TRC3	TRC4	TRC5	TRT1	TRT2	TRT3	TRT4	TRT5		Cont. Av.	Cont. St. Dev.	Cont. St. Err.	Tre. Av.	Tre. St. Dev.	Tre. St. Err.	p-value	Fold Change	log2 FC
Glyceryl palmitate	15.417	474	CID14900	4183.3	4543.67	3847.18	4396.52	3906.23	2328.03	1942.91	2196.49	2315.46	2289.57		4175.38	270.098	108.039	2214.49	143.39	57.3562	1.23468e-05	0.530369	-0.914932
D-3-aminoisobutanoate	6.3	319	C01205	2191.32	2444.94	2161.78	2039.19	2485.25	1048.63	1296.97	1306.97	1332.71	1435.95		2264.5	172.025	68.81	1284.25	127.714	51.0858	2.7488e-05	0.567122	-0.818268
Glutamine	9.408	363	C00064	1271.32	769.798	2455.85	1480.46	876.061	6717.17	6334.99	5707.44	5862.18	3830.96		1370.7	600.868	240.347	5690.55	995.697	398.279	0.000198479	4.15157	2.05366
L-threonine	7.479	335	C00188	394.216	327.961	639.2	431.326	353.617	1216.25	1048.63	897.075	927.307	816.662		429.264	110.716	44.2865	981.186	139.177	55.6709	0.000315121	2.28574	1.19266
Citrate	10.95	480	C00158	3084.22	2477.29	14359.2	12111.1	2975.61	57736.4	60190.3	53519	55503.3	30289.9		7001.48	5143.25	2057.3	51447.8	10810.8	4324.33	0.000382266	7.34813	2.87738
Sucrose	15.947	918	C00089	64828.1	68597	49551.3	35364.7	34596.4	199659	148819	209384	187682	120778		50587.5	14252.4	5700.97	173264	33351.4	13340.5	0.000779859	3.42504	1.77612
Hexadeconoic acid	12.3	328	C00249	4825.09	3484.19	4790.46	4895.89	4884.2	2665.44	2216.92	2778.43	3101.1	2756.19		4575.97	547.247	218.899	2703.62	284.495	113.798	0.000898112	0.59083	-0.759185
GABA	5.958	347	C00334	2284.36	2227.22	2119.94	2529.75	2166.07	1812.56	1615.64	1712.78	1853.79	1949.62		2265.47	143.333	57.333	1788.88	115.252	46.1008	0.00096851	0.789628	-0.340754
Octadeconoic acid	13.494	356	C01530	4498.6	3202.55	4404.81	4693.96	4851.87	2435.29	1812.51	2305.78	2540.12	2395.23		4330.36	584.803	233.921	2297.79	254.04	101.616	0.00101025	0.530623	-0.914242
Dihydroxymandelic acid	7.715	356	C05580	863.361	891.496	913.842	1019.94	951.727	486.764	432.992	694.101	655.051	647.299		928.074	54.2733	21.7093	583.241	103.376	41.3503	0.00101652	0.628443	-0.670147
L-aspartic acid	8.62	349	C00049	862.388	696.17	2951.39	1852.06	974.104	3763.36	7174.83	6013.83	6552.21	4470.2		1467.22	843.132	337.253	5594.89	1281.22	512.488	0.00106849	3.81325	1.93102
myo-Inositol	12.81	612	C00137	3050.34	1805.2	2152.73	1494.96	1307.44	35418.7	34345	46828.5	31070.5	19350		1962.14	615.147	246.059	33402.5	8810.47	3524.19	0.0019827	17.0236	4.08946
L-isoleucine	6.575	275	C00407	0	0	0	0	0	487.219	288.31	310.736	206.1	291.445		0	0	0	316.762	92.508	37.0032	0.00237943	N/A	4.16
L-valine	5.791	261	C00183	0	0	0	0	0	1115.01	773.564	695.952	564.817	468.709		0	0	0	723.611	222.101	88.8404	0.00286367	N/A	4.16
L-norvaline	2.929	261	C01826	19399	21747.3	17120.5	20951.6	21334.8	14134.3	9747.17	13393.3	16851.2	15747.2		20110.6	1693.05	677.219	13974.6	2435.23	974.09	0.00418526	0.694888	-0.525147
L-proline	6.601	259	C00148	0	0	0	0	0	933.784	583.037	651.093	594.863	257.511		0	0	0	604.058	215.199	86.0796	0.00494738	N/A	4.16
Boric acid	3.261	278	C12486	1650.09	2054.99	1231.11	1724.23	1255.33	763.258	630.701	880.276	830.588	994.582		1583.15	309.324	123.73	819.881	121.06	48.4241	0.00532615	0.517879	-0.949312
L-tryptophan	2.789	232	C00078	1306.08	1740.79	1301.29	1608.14	1561.53	1088.59	949.269	1077.3	1336.62	1110.08		1503.57	173.483	69.3933	1112.37	125.451	50.1805	0.00758436	0.739823	-0.434748
L-lysine	11.601	434	C00047	114.313	137.52	0	98.1349	0	362.045	233.405	113.488	281.705	370.047		69.9936	58.5049	23.402	272.138	94.2665	37.7066	0.00893296	3.88804	1.95904
Galactitol	10.105	614	C01697	1410.45	1015.6	1129.55	910.852	956.439	636.386	670.417	763.079	697.409	687.046		1084.58	178.647	71.4588	690.867	41.6133	16.6453	0.0101593	0.636992	-0.650654
L-asparagine	9.818	348	C00152	173.55	0	1669.41	349.748	129.037	4206.04	2473.23	1786.11	1572.78	1981.77		464.35	612.851	245.141	2403.99	949.014	379.606	0.0113212	5.1771	2.37214
Decanoic acid	7.994	244	C01571	364.138	507.79	285.182	461.627	262.351	247.541	185.169	78.8075	185.689	228.218		376.218	95.9221	38.3689	185.085	58.4063	23.3625	0.012433	0.491963	-1.02338
L-serine	7.225	321	C00065	467.72	329.061	801.296	496.345	305.005	1531.39	2113.79	2561.79	1464.34	794.109		479.885	177.232	70.8926	1693.08	603.036	241.214	0.0134453	3.5281	1.81889
Lactic acid	4.074	234	C00186	7723.74	3814.47	4929.11	4905.59	4315.17	2040.21	2417.84	1977.05	3238.68	3058.54		5137.62	1357.39	542.954	2546.46	517.39	206.956	0.0153608	0.495651	-1.0126
Myristic acid	10.999	300	C06424	27145.5	21510.2	28889.7	33582.2	31120.5	21241.8	16470.6	19601	23871.8	22685		28449.6	4087.22	1634.89	20774.1	2583.11	1033.24	0.016356	0.730205	-0.453626
D-fructose	11.386	569	C00095, C02336	623.596	594.508	1065.2	550.6	484.872	8783.09	3367.77	4680.8	2362.98	1196.58		663.755	206.092	82.4368	4078.24	2617.23	1046.89	0.0592399	6.1442	2.61923
D-glucose	11.787	540	C00031	1224.77	818.391	599.816	354.169	417.446	440.906	194.64	260.59	302.01	276.173		682.918	315.408	126.163	294.864	81.1768	32.4707	0.0682517	0.431771	-1.21166
Anthranilic acid	9.351	281	C00108	1612.32	2628.04	2539.53	4378.94	5011.35	1174.83	2468.21	1373.7	2657.15	2794.05		3234.04	1260.89	504.355	2093.59	679.844	271.938	0.161274	0.647361	-0.627357
Glycerol	6.398	308	C00116	3939.71	3355.99	3033.18	3630.06	3497.29	3859.54	3893.26	3608.85	3385.45	3967.7		3491.25	299.512	119.805	3742.96	215.632	86.2529	0.213279	1.0721	0.100437
Nonanoic acid	7.132	230	C01601	816.555	1194.12	526.886	1227.77	685.309	939.621	644.567	373.559	694.941	772.582		890.128	277.749	111.1	685.054	185.058	74.0231	0.258996	0.769613	-0.377796
Sorbitol	12.974	614	C00794	745.808	507.282	728.602	351.036	406.088	481.785	465.941	521.013	400.135	311.018		547.763	162.688	65.0752	435.978	73.657	29.4628	0.260579	0.795925	-0.329296
Hexanoic acid	4.163	188	C01585	2828.51	1128.19	1168.33	1171.99	1239.53	1108.36	988.428	1268.03	1067.84	1188.44		1507.31	661.566	264.626	1124.22	96.6188	38.6475	0.313274	0.745845	-0.423052
Galactonic acid	12.235	628	C00880	1682.21	1197.21	2356.99	1502.67	1077.86	1419.49	1199.3	1356.32	1492.16	1060.27		1563.39	451.095	180.438	1305.51	156.097	62.4389	0.329783	0.83505	-0.260066
Benzoic acid	6.055	194	C00180	650.36	824.558	463.297	776.127	541.695	631.464	605.169	427.366	568.94	650.078		651.207	136.352	54.5407	576.603	79.4413	31.7765	0.378533	0.885437	-0.175538
Fumaric acid	7.028	260	C00122	203.535	240.679	576.638	371.28	207.668	501.495	455.02	424.368	307.73	272.821		319.96	142.104	56.8414	392.287	87.5365	35.0146	0.416263	1.22605	0.294017
Glycine	6.698	291	C00037	950.709	1660.35	140.378	288.531	753.579	573.85	469.191	306.555	677.883	636.686		758.708	539.118	215.647	532.833	133.236	53.2945	0.456925	0.70229	-0.509862
L-phenylalanine	9.468	309	C00079	403.296	123.341	996.303	442.724	274.189	780.772	592.325	531.998	526.169	441.217		447.97	296.067	118.427	574.496	113.818	45.5271	0.460135	1.28244	0.358894
Malic acid	8.356	350	C00149	8031.86	9441.35	49924.6	24706.5	8635.71	22915.2	31045.8	36197.3	24522.7	11023.3		20148	16133.2	6453.26	25140.9	8505.91	3402.37	0.603573	1.24781	0.319398
D-mannitol	11.566	614	C00392	2173.08	1436.65	13259.3	3795.63	1581.51	11345	4888.02	6487.5	4134.18	2208.53		4449.24	4483.87	1793.55	5812.64	3089.46	1235.79	0.63168	1.30643	0.385635
Succinate	6.723	262	C00042	654.416	705.052	2929.87	1707.88	731.726	1831.98	1920.48	2173.23	1213.37	818.816		1345.79	883.858	353.543	1591.57	498.896	199.558	0.64449	1.18263	0.242004
D-gluconic acid	12.361	628	C00257	713.683	613.678	888.673	502.614	445.908	696.917	624.504	668.794	743.429	588.106		632.911	157.643	63.057	664.35	54.2856	21.7142	0.721751	1.04967	0.06994
Threonate	9.006	424	C01620	390.114	449.464	860.713	535.173	584.525	699.684	561.523	667.577	424.966	252.634		563.998	162.877	65.151	521.277	165.104	66.0418	0.722131	0.924253	-0.11364
(R)-3-Hydroxybutanoate	7.403	248	C01089	302.061	225.296	476.533	409.277	267.421	527.312	309.276	318.753	264.79	166.637		336.118	92.9829	37.1932	317.353	118.007	47.2028	0.809379	0.944174	-0.0828759
Glucose oxime	11.696	627	C02264	823.705	610.648	2807.48	976.723	406.227	2071.79	1050.07	1269.45	885.454	492.736		1124.96	863.1	345.24	1153.9	524.566	209.827	0.955992	1.02573	0.0366485
