# Supplementary material for: Comparative Transcriptome, Metabolome, and Ionome Analysis of Two Contrasting Common Bean Genotypes in Saline Conditions
Source: Front Plant Sci. 2020 Dec 10;11:599501. doi: 10.3389/fpls.2020.599501 (PMC7758407; doi:10.3389/fpls.2020.599501)
Supplement: Supplementary file 12 [file Table_8.xlsx]

## Sheet: Sheet1
Tissue / Ion	ILC		ILT		TLC		TLT		p-value (Condition or Genotype)
	Average (µg/g)	St. Err.	Average (µg/g)	St. Err.	Average (µg/g)	St. Err.	Average (µg/g)	St.Err.	ILC vs. ILT	TLC vs. TLT	ILC vs. TLC	ILT vs. TLT
Na	3200.56	711.505	2630.8	266.416	955.9	43.9536	4536.4	318.105	0.531548	0.000469964	0.0475874	0.00362955
Mg	6912.6	423.75	6978.2	139.158	6744.6	294.621	6403.2	176.213	0.900617	0.405283	0.77922	0.0529269
K	3220.4	198.52	4895.2	99.9465	2604.2	113.276	4222	213.251	0.000555511	0.000918928	0.0501978	0.0452836
Ca	6465.8	291.401	6431.4	148.825	7287.4	243.284	6982.2	120.975	0.928167	0.354681	0.0900738	0.0343186
Mn	251.24	23.7448	230	11.6435	130.06	3.91414	107.814	5.06141	0.50035	0.0155962	0.00954631	0.000223185
Fe	115.986	12.8859	83.344	14.1414	103.94	13.125	85.258	8.72535	0.165834	0.324456	0.574183	0.920976
Zn	82.906	7.74094	81.96	3.84872	258.82	8.07967	266.3	12.2441	0.925291	0.662294	6.46413e-07	6.86399e-05
Mo	13.112	1.4971	10.418	0.426384	1.208	0.206889	1.24	0.133177	0.186713	0.910741	0.00185766	1.29724e-05
B	33.916	4.32027	26.684	0.829774	47.1	4.25489	38.914	3.4125	0.210658	0.217989	0.0877158	0.0307027
Cu	8.436	0.30102	6.67	0.12358	9.578	0.919358	7.04	0.204118	0.00396068	0.0678066	0.340778	0.210593
Tissue / Ion	IRC		IRT		TRC		TRT		p-value (Condition or Genotype)
	Average (µg/g)	St. Err.	Average (µg/g)	St. Err.	Average (µg/g)	St. Err.	Average (µg/g)	St.Err.	IRC vs. IRT	TRC vs. TRT	IRC vs. TRC	IRT vs. TRT
Na	3933.2	286.979	11902	213.905	4146	422.221	14354.8	941.209	1.07442e-07	0.000137124	0.72024	0.0792408
Mg	9533	373.789	8969.8	217.318	10781.6	854.078	8088.4	187.214	0.285407	0.0462128	0.280206	0.0256406
K	6098.8	108.893	2937.6	23.3848	6368.6	202.806	7293	222.85	6.52606e-06	0.0255031	0.334053	5.49418e-05
Ca	1548.2	116.7	1195	27.8568	1173.4	42.9536	1089.4	24.1572	0.0520084	0.175876	0.0424402	0.0341048
Mn	133.94	7.96716	90.636	5.61	344.5	68.255	177.414	24.8909	0.00508416	0.0942858	0.0503695	0.0337964
Fe	1031.8	127.325	704.52	77.2887	1644.96	619.721	740.7	98.4806	0.0926388	0.263811	0.431357	0.802912
Zn	1674.8	80.1156	1143.4	31.2827	1214.12	64.926	1184.2	44.4211	0.00236045	0.743602	0.00432835	0.522796
Mo	140.04	15.4072	171.9	8.34702	10.144	2.53409	7.63	1.02394	0.153725	0.446274	0.00141232	5.08586e-05
B	2.682	0.496881	3.814	0.507776	2.744	0.172617	6.222	0.522298	0.191954	0.00262561	0.920176	0.0182545
Cu	67.14	1.55445	85.106	0.892294	72.442	3.28325	100.76	4.5596	7.5876e-05	0.00252166	0.241887	0.0358525
